# Supplementary material for: Targeted enzyme gene re-positioning: A computational approach for discovering alternative bacterial enzymes for the synthesis of plant-specific secondary metabolites
Source: Metab Eng Commun. 2019 Sep 9;9:e00102. doi: 10.1016/j.mec.2019.e00102 (PMC6838473; doi:10.1016/j.mec.2019.e00102)
Supplement: Multimedia component 1 [file mmc1.xml]

<?xml version="1.0" encoding="UTF-8" standalone="no"?><data:data><datasets><author>takuji@bio.titech.ac.jp</author><type>0</type><dataset><value>3</value><reason>Other (please explain)</reason><comments>All data is available in supplementary data.</comments></dataset></datasets></data:data>
