# Supplementary material for: Targeted enzyme gene re-positioning: A computational approach for discovering alternative bacterial enzymes for the synthesis of plant-specific secondary metabolites
Source: Metab Eng Commun. 2019 Sep 9;9:e00102. doi: 10.1016/j.mec.2019.e00102 (PMC6838473; doi:10.1016/j.mec.2019.e00102)
Supplement: Multimedia component 2 [file mmc2.xlsx]

## Sheet: Table S1
Supplementary Table 1: Primers used in this study
Primer	Sequence
SCO5223F	5’- ATGACCGTCGAGTCCGTCAACCCCGAAACC -3’
SCO5223R_SphI	5’- CCGCATGCTCACCGCGCCACGGGCCTGACC -3’
SCO3099F	5’- ATGACCGGCAGCTCTTCCGCCCCGGTCCCC -3’
SCO3099R_SphI	5’- CCGCATGCTCACTTTTGCGTCGGCGACGGA -3’
SCO3770F	5’- ATGGGGAGTGCTCCCCGTTTAATTGTCTCT -3’
SCO3770R_SphI	5’- CCGCATGCTCAGCCGAGCCGCACCGGCAGT -3’
SCO3636F	5’- ATGACGGCTGCAACCGATGG -3’
SCO3636R_Eco22I	5’- CCATGCATTCAGAGTTCCACGCGTAGCT -3’
SCO3770dF_EcoRI	5’- TTTTGAATTCGTGCACCGGGTGTTCGTGCC -3’
SCO3770dR_KpnI	5’- TTTTGGTACCGATGCCGGTCGAGCAGCAGG -3’

## Sheet: Table S2
Supplementary Table 2: Analysis conditions for gas chromatography - mass spectrometry
Ionisation type	Electron Ionisation
Ionisation voltage	70 eV
Ion source temperature	200°C
Column	InertCap5 (30 m length x 0.25 mm i.d. x 0.45 um film thickness)
Carrier gas	Helium (1.81 mL/min)
Temperature program	50°C (2 min) to 280°C (6.5 min) at a rate of 20°C/min
Inlet temperature	280°C

## Sheet: Table S3
Supplementary Table 3: Analysis conditions for gas chromatography
Detector	FID (detector temperature 290°C)
Column	InertCap5 (30 m length x 0.25 mm i.d. x 0.45 um film thickness)
Carrier gas	Helium (2.57 mL/min)
Temperature program	50°C (2 min) to 280°C (6.5 min) at a rate of 20°C/min
Retention time	ca. 12 min
Detector	FID (detector temperature 290°C)

## Sheet: Table S4
Supplementary Table 4: Search for alterntative bacterial enzymes that could play a role in plant-specific secondary metabolism
Plants RPAIR	substrate	product	E-zyme2 score	KEGG orthology	KEGG OC (ver. 2015-03-19)	Bacterial RPAIR
RP00102	C00151	C00161	1	K00824	OC.391958_b OC.391957_b OC.391956_b OC.391892_b OC.391971_b OC.392089_b OC.391959_b OC.392004_b OC.392088_b OC.391946_b OC.392092_b OC.392087_b OC.392093_b OC.391970_b OC.392090_b OC.1474845_b OC.391893_b OC.391945_b OC.1384646_b OC.391937_b OC.392091_b OC.392094_b	RP00120 RP00356 RP00084
RP00102	C00151	C00161	1	K00285	OC.401922_b OC.344764_b OC.203166_b OC.246164_eb OC.217020_eb OC.405093_b OC.1336336_b OC.932941_b OC.401712_b OC.1367914_b OC.153090_b OC.981571_b OC.981569_b OC.401714_b OC.104678_b OC.981570_b	RP00068
RP00102	C00151	C00161	0.907	K01758	OC.67697_b OC.67752_b OC.67763_b OC.67708_b OC.67755_b OC.67773_b OC.67707_b OC.67785_b OC.67687_b OC.67691_b OC.67698_b OC.67714_b OC.67767_b OC.467579_b OC.67784_b OC.67770_b OC.67787_b OC.67786_b OC.67711_b OC.67695_b OC.67712_b OC.67630_b	RP01103 RP04403 RP02184
RP00102	C00151	C00161	0.907	K17217	OC.67748_b OC.67819_b OC.70498_b OC.67747_b OC.67708_b OC.93217_b OC.67606_b	RP01103 RP01405 RP02184
RP00102	C00151	C00161	0.83	K14155	OC.111996_b OC.111941_b OC.111993_b OC.111944_b OC.111977_b OC.111957_b OC.111953_b OC.111995_b OC.111943_b OC.111994_b OC.111987_b OC.111991_b OC.111992_b OC.111946_b OC.111961_b OC.111997_b OC.111982_b OC.111986_b OC.111974_b OC.111960_b OC.111956_b OC.111988_b OC.111973_b OC.111927_b OC.111715_b OC.111989_b OC.111942_b OC.112000_b OC.1099651_b OC.111925_b OC.145152_b OC.111971_b OC.111972_b OC…	RP01103 RP04549 RP01408 RP02184
RP00102	C00151	C00161	0.83	K11358	OC.111712_b OC.111862_b OC.216546_b OC.176175_b OC.111918_b	RP00842 RP00059 RP00622 RP00813
RP00102	C00151	C00161	0.83	K00813	OC.217016_b OC.217008_b OC.217019_b OC.217013_b OC.217018_b OC.373137_b OC.217014_b OC.1014203_b OC.217003_b OC.217006_b OC.217005_b OC.217009_b	RP00842 RP00059 RP00622 RP00813
RP00102	C00151	C00161	0.83	K16871	OC.21799_b OC.21798_b OC.21637_b OC.21779_b	RP00021
RP00102	C00151	C00161	0.83	K00822	OC.21689_b OC.21796_b OC.21688_b OC.21793_b OC.21783_b OC.21695_b OC.21597_b OC.21606_b OC.21579_b OC.21604_b	RP00021
RP00102	C00151	C00161	0.83	K00259	OC.340982_b OC.340974_b OC.340925_b OC.340980_b OC.340971_b OC.340938_b OC.340986_b OC.340987_b OC.340963_b OC.340978_b OC.340952_b OC.340979_b OC.340949_b OC.340959_b OC.340939_b OC.340960_b OC.340921_b OC.340968_b OC.340931_b OC.340934_b OC.340965_b OC.340926_b OC.340990_b OC.340940_b OC.340976_b OC.340935_b OC.340928_b OC.340948_b OC.340989_b OC.340956_b OC.340977_b OC.1047898_b OC.340927_b OC…	RP00021
RP00102	C00151	C00161	0.83	K00830	OC.210463_b OC.210460_b OC.210420_b OC.210434_b OC.210439_b OC.210428_b OC.210436_b OC.210438_b OC.210426_b OC.210415_b OC.210481_b OC.210416_b OC.210435_b OC.210440_b OC.210417_b OC.210495_b OC.210485_b	RP00021
RP00102	C00151	C00161	0.83	K12252	OC.112174_b OC.17802_b	RP00021
RP00102	C00151	C00161	0.83	K03430	OC.210454_b OC.210456_b OC.210447_b OC.210451_b OC.210446_b OC.210450_b OC.210449_b OC.210448_b OC.210477_b OC.1250120_b OC.210476_b OC.210475_b OC.67616_b OC.405083_b OC.210457_b OC.210455_b OC.210458_b OC.210453_b	RP00021
RP00102	C00151	C00161	0.83	K03851	OC.21775_b OC.151369_b OC.325800_b	RP00021
RP00102	C00151	C00161	0.83	K00835	OC.402172_b OC.986186_b OC.1278127_b	RP00021
RP00102	C00151	C00161	0.83	K00832	OC.217004_b OC.217012_b OC.217016_b OC.217019_b OC.217011_b OC.373137_b OC.217002_b OC.217010_b OC.111732_b OC.217007_b OC.217005_b OC.217015_b OC.232945_b OC.217008_b OC.217017_b	RP00558 RP00059
RP00102	C00151	C00161	0.83	K00814	OC.111735_b	RP00021
RP00102	C00151	C00161	0.83	K01760	OC.67751_b OC.67748_b OC.67739_b OC.67750_b OC.67741_b OC.67817_b OC.67692_b OC.67627_b OC.67707_b OC.67747_b OC.67693_b OC.67837_b OC.67619_b OC.67736_b OC.67773_b OC.67697_b OC.73314_b OC.67729_b OC.67740_b OC.67730_b OC.67700_b OC.111996_b OC.265715_b OC.67716_b OC.300939_b OC.67757_b OC.67699_b OC.67835_b OC.67678_b OC.67782_b OC.67808_b OC.67708_b OC.167349_b OC.67738_b OC.67602_b OC.204805_…	RP01103 RP04549 RP01408 RP02184
RP00102	C00151	C00161	0.83	K12256	OC.21853_b OC.21779_b OC.21790_b OC.86802_b	RP00021
RP00102	C00151	C00161	0.83	K14260	OC.111737_b OC.111736_b OC.111739_b OC.111738_b OC.111724_b OC.111728_b OC.111726_b OC.111727_b OC.111722_b OC.112220_b OC.111723_b OC.111730_b OC.112218_b OC.112005_b OC.112004_b OC.111725_b OC.1145706_b OC.112217_b OC.302201_b OC.112219_b OC.111729_b	RP00021
RP00102	C00151	C00161	0.83	K09469	OC.210451_b	RP00021
RP00102	C00151	C00161	0.83	K00812	OC.111826_b OC.111829_b OC.111864_b OC.111719_b OC.111828_b OC.111831_b OC.111820_b OC.111878_b OC.111863_b OC.112193_b OC.111827_b OC.112206_b OC.111830_b OC.111743_b OC.229942_b OC.112212_b OC.111799_b OC.111780_b OC.111879_b OC.111815_b OC.112192_b OC.111740_b OC.111804_b OC.111833_b OC.322652_b OC.112209_b OC.111805_b OC.111813_b OC.111812_b OC.111759_b OC.111806_b OC.111877_b OC.112182_b OC.…	RP00842 RP00059 RP00622 RP00813
RP00102	C00151	C00161	0.684	K05396	OC.214902_b OC.214897_b OC.214915_b OC.214890_b OC.214898_b OC.214901_b OC.214888_b OC.214916_b OC.214910_b OC.214906_b OC.214889_b OC.214887_b OC.214871_b OC.214913_b OC.373124_b OC.214900_b OC.214904_b OC.214907_b OC.214908_b OC.1482426_b OC.214896_b OC.214899_b OC.214905_b OC.214912_b OC.214917_b OC.1483562_b	RP01812
RP00102	C00151	C00161	0.672	K01761	OC.67618_b OC.67691_b OC.67611_b OC.67781_b OC.67696_b OC.67690_b OC.67687_b OC.67735_b OC.67818_b OC.67727_b OC.67726_b OC.67686_b OC.67778_b OC.67776_b OC.67723_b OC.67630_b OC.67766_b OC.265020_b OC.67820_b OC.67825_b OC.67620_b OC.67779_b OC.67809_b OC.67679_b OC.67755_b OC.67713_b OC.67749_b OC.67715_b OC.67626_b OC.67702_b OC.67705_b OC.67607_b OC.135437_b OC.67775_b OC.126385_b OC.67701_b …	RP04403 RP01029
RP00102	C00151	C00161	0.574	K00826	OC.392025_b OC.391915_b OC.392030_b OC.391910_b OC.392018_b OC.391903_b OC.391966_b OC.391967_b OC.392024_b OC.392029_b OC.391891_b OC.391907_b OC.392016_b OC.391948_b OC.391909_b OC.392017_b OC.392028_b OC.391942_b OC.392003_b OC.392002_b OC.392031_b OC.392080_b OC.392014_b OC.392023_b OC.392036_b OC.391914_b OC.391995_b OC.391908_b OC.392078_b OC.391953_b OC.391930_b OC.391927_b OC.391959_b OC.…	RP00097 RP00424
RP00102	C00151	C00161	0.574	K00263	OC.276371_b OC.276374_b OC.276422_eba OC.276363_b OC.276369_b OC.276366_b OC.276377_b OC.276370_b OC.276367_b OC.276376_b OC.276360_b OC.276365_b OC.276368_b OC.1162010_b OC.276372_b OC.276362_b OC.302780_b OC.276361_b OC.276378_b OC.276373_b	RP00097 RP00424
RP00102	C00151	C00161	0.574	K11717	OC.96149_b OC.96163_b OC.96137_b OC.96181_b OC.96166_b OC.96134_b OC.96180_b OC.96174_b OC.95903_b OC.96179_b OC.96161_b OC.95887_b OC.96170_b OC.96173_b OC.95873_b OC.96148_b OC.95890_b OC.96150_b OC.96132_b OC.96164_b OC.95843_b OC.96152_b OC.95886_b OC.95872_b OC.96178_b OC.405519_b OC.96147_b OC.95904_b OC.95896_b OC.95870_b OC.96167_b OC.96138_b OC.96168_b OC.96182_b OC.95868_b OC.96177_b OC…	RP14635
RP00102	C00151	C00161	0.506	K08969	OC.111748_b OC.111747_b OC.112225_b OC.112163_b OC.135351_b OC.111718_b	RP00558
RP00102	C00151	C00161	0.5	K01754	OC.24037_b OC.15129_b OC.15072_b OC.15081_b OC.15130_b OC.15113_b OC.18882_b OC.15126_b OC.15071_b OC.133996_b OC.15106_b OC.27024_b OC.77634_b OC.43321_b OC.15077_b OC.15100_b OC.15075_b OC.15131_b OC.15059_b OC.15062_b OC.15103_b OC.31954_b OC.15063_b OC.15083_b OC.60840_b OC.15121_b OC.15145_b OC.15076_b OC.16043_b OC.15067_b OC.15112_b OC.78047_b OC.15091_b OC.15098_b OC.70195_eb OC.15115_b O…	RP04290 RP01226
RP00102	C00151	C00161	0.494	K00273	OC.260500_b OC.345965_b OC.260498_ba OC.980817_b OC.63952_b OC.260506_b	RP00298
RP00102	C00151	C00161	0.455	K01752	OC.104720_b OC.104718_ba OC.188365_eba OC.104729_b OC.104725_b OC.104719_b OC.104717_b OC.104723_b OC.104721_b OC.247634_b OC.104727_b OC.1053126_b OC.104724_b OC.104730_b OC.104728_b OC.104737_b OC.104726_b OC.378327_b OC.104722_b OC.349254_b OC.1130246_b OC.349743_b OC.104731_b OC.325386_b OC.153525_b OC.191854_b OC.104732_b OC.125860_b OC.1360938_b OC.379380_b OC.104715_b OC.104716_b	RP04290
RP00102	C00151	C00161	0.455	K01753	OC.299868_b OC.973808_b OC.973807_b OC.320963_b OC.344664_b OC.371651_b OC.320964_b OC.1336086_b OC.299866_b OC.460016_b OC.299867_b	RP04299
RP00102	C00151	C00161	0.443	K00271	OC.276371_b	RP00097
RP00102	C00151	C00161	0.443	K05957	OC.89207_b	RP00133
RP00102	C00151	C00161	0.427	K00278	OC.58811_b OC.58812_b OC.58802_b OC.58857_b OC.58859_b OC.58846_b OC.58809_b OC.58856_b OC.58810_b OC.58817_b OC.58800_b OC.58819_b OC.58853_b OC.58808_b OC.58815_b OC.58852_b OC.58847_b OC.58861_b OC.58851_b OC.218135_b OC.58862_b OC.58778_b OC.232677_b OC.58863_b OC.58825_b OC.165429_b OC.191516_b OC.58771_b OC.58814_b OC.58784_b OC.58823_b OC.191531_b OC.58826_b OC.58779_b OC.248776_b OC.58821…	RP00059
RP00102	C00151	C00161	0.389	K07806	OC.89226_b OC.1101269_b OC.98620_b OC.89160_b OC.1446513_b OC.90804_b OC.89277_b	RP00014
RP00102	C00151	C00161	0.389	K00265	OC.62684_b OC.62683_b OC.62678_b OC.62696_b OC.62680_b OC.62689_b OC.62770_b OC.62679_b OC.62671_b OC.62674_b OC.62686_b OC.62676_b OC.62677_b OC.62703_b OC.62708_b OC.62711_b OC.62672_b OC.92949_b OC.62675_b OC.62669_b OC.62685_b OC.1027196_b OC.62705_b OC.62707_b OC.377772_b OC.62667_b OC.286500_b OC.62687_b OC.62666_b OC.62670_b OC.62709_b OC.62704_b	RP00014
RP00102	C00151	C00161	0.389	K03918	OC.40642_eba OC.997540_b OC.17625_b	RP00014
RP00102	C00151	C00161	0.389	K00262	OC.276285_b OC.276287_b OC.276320_b OC.276313_b OC.276294_b OC.276346_b OC.276326_b OC.276324_b OC.276299_b OC.276288_b OC.276304_b OC.276308_b OC.276293_b OC.276292_b OC.276295_b OC.276317_b OC.276297_b OC.276309_b OC.276312_b OC.276319_b OC.276314_b OC.276311_b OC.276296_b OC.276339_b OC.276302_b OC.276306_b OC.276390_b OC.276300_b OC.276386_b OC.276315_b OC.276316_b OC.276388_b OC.276301_b OC.…	RP00014
RP00102	C00151	C00161	0.389	K05825	OC.112086_b OC.112290_b OC.112072_b OC.112078_b OC.112090_b OC.112071_b OC.112119_b OC.112063_b OC.112055_b OC.112074_b OC.112083_b OC.112073_b OC.112091_b OC.112288_b OC.112056_b OC.112108_b OC.112107_b OC.112088_b OC.112077_b OC.112064_b OC.112051_b OC.112079_b OC.112081_b OC.112058_b OC.112111_b OC.112069_b OC.112052_b OC.112287_b OC.112110_b OC.112066_b OC.112277_b OC.112061_b OC.112084_b OC.…	RP00014
RP00102	C00151	C00161	0.389	K14268	OC.21840_b OC.21621_b OC.21740_b OC.21620_b	RP00014
RP00102	C00151	C00161	0.389	K00836	OC.21584_b OC.21669_b OC.21677_b OC.21786_b OC.21811_b OC.21590_b OC.21852_b OC.22020_b OC.21674_b OC.21672_b OC.21679_b OC.21586_b OC.21681_b OC.21671_b OC.21684_b OC.21583_b OC.21676_b OC.86230_b OC.21673_b OC.21678_b OC.21685_b OC.21591_b OC.21593_b OC.1510708_b OC.21565_b OC.21675_b OC.21592_b OC.21638_b OC.21683_b OC.21564_b OC.21670_b OC.21585_b OC.57100_b OC.21587_b OC.220137_b OC.21589_b …	RP00014
RP00102	C00151	C00161	0.389	K10206	OC.112250_b OC.112245_b OC.111851_b OC.111841_b OC.111854_b OC.111717_b OC.112243_b OC.112238_b OC.112236_b OC.111847_b OC.112237_b OC.111836_b OC.112235_b OC.112244_b OC.111849_b OC.111844_b OC.112246_b OC.112233_b OC.111845_b OC.111853_b OC.112226_b OC.111846_b OC.112240_b OC.111838_b OC.112242_b OC.112224_b OC.112168_b OC.111850_b OC.112234_b OC.111840_b OC.112241_b OC.112253_b OC.112247_b OC.…	RP00014
RP00102	C00151	C00161	0.389	K15371	OC.282206_eb OC.282207_b OC.282224_b OC.282220_b OC.282217_b OC.282200_b OC.282216_b OC.282213_b OC.282203_b OC.282210_b OC.282212_b OC.282202_b OC.282204_b OC.282209_b OC.282201_b OC.1373029_b OC.282215_b OC.282208_b OC.282211_b OC.282218_b OC.282222_b OC.282221_b OC.282223_b	RP00014
RP00102	C00151	C00161	0.389	K15372	OC.21776_b OC.21763_b OC.21764_b OC.21686_b OC.21768_b OC.27026_b OC.21687_b OC.21773_b OC.21605_b OC.21652_b	RP00014
RP00102	C00151	C00161	0.389	K07250	OC.21812_b OC.21840_b OC.21619_b OC.21659_b OC.21664_b OC.21993_b OC.21742_b OC.1491988_b OC.34209_b OC.267978_b OC.21668_b OC.153532_b OC.144445_b OC.21609_b OC.21770_b OC.21992_b OC.1258830_b OC.21741_b	RP00014
RP00102	C00151	C00161	0.389	K13017	OC.89335_b OC.89221_b OC.90140_eb	RP00014
RP00102	C00151	C00161	0.389	K00819	OC.21815_b OC.21649_b OC.23994_b OC.21712_b OC.48602_b OC.105278_b OC.21614_b OC.21634_b OC.21615_b OC.21802_b OC.21707_b OC.21822_b OC.21700_b OC.21709_b OC.21710_b OC.21706_b OC.230098_b OC.378661_b OC.21705_b OC.21708_b OC.21635_b OC.21711_b OC.82134_b	RP00014
RP00102	C00151	C00161	0.389	K15785	OC.21646_b	RP00014
RP00102	C00151	C00161	0.389	K05830	OC.21754_b OC.21805_b OC.21650_b	RP00014
RP00102	C00151	C00161	0.389	K09251	OC.21841_b OC.23994_b OC.21802_b OC.21822_b OC.21778_b OC.21820_b OC.56372_b OC.45730_b OC.21769_b OC.232952_b OC.28677_b OC.267979_b OC.24191_b	RP00014
RP00102	C00151	C00161	0.389	K00840	OC.21850_b OC.54713_b OC.28554_b OC.134911_b OC.1479815_b OC.65125_b	RP00014
RP00102	C00151	C00161	0.389	K00823	OC.21840_b OC.21663_b OC.21760_b OC.22887_b OC.21668_b OC.21743_b OC.22993_b OC.21785_b OC.21723_b OC.21724_b OC.21608_b OC.21609_b OC.21610_b OC.32074_b OC.21803_b OC.21732_b OC.21761_b OC.21812_b OC.21618_b OC.21594_b OC.204236_b OC.21639_b OC.21696_b OC.21739_b OC.21810_b	RP00014
RP00102	C00151	C00161	0.389	K15895	OC.89328_b	RP00014
RP00102	C00151	C00161	0.389	K00831	OC.281115_b OC.300143_b OC.281139_b OC.110479_b OC.281125_b OC.281106_b OC.281132_b OC.281142_b OC.281133_b OC.281143_b OC.281127_b OC.281101_b OC.281128_b OC.281136_b OC.322294_b OC.281123_b OC.281134_b OC.281141_b OC.281140_b OC.110477_b OC.281120_b OC.281117_b OC.110478_b OC.281110_b OC.281102_b OC.281131_b OC.110476_b OC.281104_b OC.281114_b OC.281146_b OC.281103_b OC.110480_b OC.281121_b OC.…	RP00014
RP00102	C00151	C00161	0.389	K00261	OC.276332_b OC.276334_b OC.276284_b OC.276396_b OC.276410_b OC.276351_b OC.276350_b OC.276333_b OC.276347_b OC.276339_b OC.276358_b OC.276352_b OC.276395_b OC.276359_b OC.276338_b OC.276336_b OC.276337_b OC.276343_b OC.276357_b OC.276409_b OC.276344_b OC.276330_b OC.276397_b OC.276329_b OC.276283_b OC.276400_b OC.276414_b OC.276342_b OC.276341_b OC.276405_b OC.276356_b OC.276403_b OC.276391_b OC.…	RP00014
RP00102	C00151	C00161	0.389	K00266	OC.62643_b OC.62578_b OC.62595_b OC.62590_b OC.62621_b OC.62586_b OC.62588_b OC.62584_b OC.62662_b OC.62593_b OC.62635_b OC.62567_b OC.62591_b OC.62589_b OC.62622_b OC.62617_b OC.62612_b OC.62574_b OC.62620_b OC.62579_b OC.62625_b OC.62602_b OC.62601_b OC.62563_b OC.62587_b OC.62646_b OC.62610_b OC.62569_b OC.62614_b OC.62611_b OC.62609_b OC.62580_b OC.62616_b OC.62623_b OC.62657_b OC.62659_b OC.…	RP00014
RP00102	C00151	C00161	0.389	K00260	OC.276331_b OC.276353_b OC.276335_b OC.276340_b OC.276348_b OC.276401_b OC.276404_b	RP00014
RP00102	C00151	C00161	0.389	K13524	OC.40642_eba	RP00014
RP00102	C00151	C00161	0.389	K00284	OC.62683_b OC.62673_b OC.62678_b OC.62706_b OC.62675_b OC.203127_b OC.62682_b OC.62680_b OC.62676_b	RP00014
RP00102	C00151	C00161	0.389	K00821	OC.21850_b OC.21813_b OC.21697_b OC.21640_b OC.21699_b OC.21726_b OC.21613_b OC.21643_b OC.21727_b OC.21749_b OC.21738_b OC.21750_b OC.21735_b OC.21737_b OC.21715_b OC.21734_b OC.21736_b OC.21746_b OC.21753_b OC.21633_b OC.21718_b OC.21757_b OC.21701_b OC.21625_b OC.21641_b OC.21636_b OC.21627_b OC.21728_b OC.21756_b OC.21748_b OC.21713_b OC.21628_b OC.21717_b OC.21626_b OC.111857_b OC.21714_b OC…	RP00014
RP00102	C00151	C00161	0.389	K16016	OC.89331_b	RP00014
RP00102	C00151	C00161	0.389	K14267	OC.111884_b OC.112169_b OC.112171_b OC.112170_b OC.111746_b OC.112172_b OC.230003_b OC.111906_b OC.203201_b OC.111881_b OC.994371_b OC.111888_b OC.112232_b OC.112166_b OC.111904_b OC.989557_b	RP00014
RP00102	C00151	C00161	0.389	K00817	OC.114837_b OC.246244_b OC.114768_b OC.114791_b OC.114755_b OC.114793_b OC.114838_b OC.188980_b OC.264407_b OC.114749_b OC.114831_b OC.114758_b OC.151362_b OC.114839_b OC.114762_b OC.114773_b OC.114789_b OC.968136_b OC.114747_b OC.114767_b OC.114830_b OC.114796_b OC.114763_b OC.114790_b OC.283608_b OC.133661_b OC.114771_b OC.114795_b OC.114770_b OC.114816_b OC.114754_b OC.114785_b OC.114896_b OC.…	RP00014
RP00102	C00151	C00161	0.389	K00841	OC.111732_b OC.111834_b OC.111751_b OC.111821_b OC.111800_b OC.111754_b OC.112173_b	RP00014
RP00102	C00151	C00161	0.389	K00818	OC.21777_b OC.21819_b OC.21816_b OC.21817_b OC.21752_b OC.21698_b OC.21751_b OC.21612_b OC.21818_b OC.21713_b OC.21755_b OC.21725_b OC.21715_b OC.21759_b OC.21727_b OC.21718_b OC.21757_b OC.21813_b OC.21746_b OC.54181_b OC.21814_b OC.21804_b OC.324039_b OC.21737_b OC.21691_b OC.21721_b OC.111745_b OC.21722_b OC.21758_b OC.21645_b OC.21760_b OC.21625_b OC.21738_b OC.38479_b OC.21624_b OC.325777_b …	RP00014
RP00102	C00151	C00161	0.338	K03340	OC.451623_ba OC.451628_b OC.451626_b OC.451625_b OC.451624_b OC.451627_b	RP02474
RP00172	C00015	C00617	1	K00699	OC.473729_eb	RP00028
RP00172	C00015	C00617	1	K13659	OC.1023742_b	RP00028
RP00172	C00015	C00617	1	K13500	OC.165550_b	RP00028 RP00037
RP00172	C00015	C00617	0.8	K03279	OC.935050_b OC.935051_b	RP00012
RP00172	C00015	C00617	0.8	K03429	OC.401408_b OC.403493_b OC.371683_b OC.371682_b OC.371684_b OC.347664_b OC.281472_b OC.373428_b OC.373502_b OC.230444_b OC.285653_b OC.263990_b OC.281870_b OC.281869_b OC.245975_b OC.189200_eb	RP00012
RP00172	C00015	C00617	0.8	K00706	OC.408792_eb	RP00012
RP00172	C00015	C00617	0.8	K03278	OC.935051_b OC.244882_b	RP00017
RP00172	C00015	C00617	0.8	K00697	OC.240824_b OC.240845_b OC.240844_b OC.240830_b OC.240853_b OC.240846_b OC.240851_b OC.240842_b OC.240825_b OC.301707_b OC.240843_b OC.240829_b OC.240850_b OC.1100215_b OC.240820_b OC.240826_b OC.240823_b OC.240828_b OC.240847_b OC.240852_b OC.240818_b OC.240817_b OC.240856_b OC.240855_b OC.240819_b OC.240821_b OC.240849_b	RP00012
RP00172	C00015	C00617	0.8	K00693	OC.176974_eb	RP00012
RP00172	C00015	C00617	0.8	K00695	OC.86708_b OC.86707_b OC.86706_b OC.86705_b	RP00012
RP00172	C00015	C00617	0.8	K00729	OC.367607_b OC.216560_b OC.186769_b	RP00012
RP00172	C00015	C00617	0.8	K00696	OC.86709_b OC.77030_b OC.77028_b OC.462353_eb OC.77029_b OC.987006_b	RP00012
RP00172	C00015	C00617	0.8	K16055	OC.240836_b OC.240835_b OC.240837_b OC.240832_b OC.240841_b OC.240839_b OC.240845_b OC.240833_b OC.240838_b OC.240827_b OC.240840_b OC.240822_b OC.240816_b OC.240813_b OC.240834_b OC.240814_b OC.240815_b OC.240831_b	RP00012
RP00172	C00015	C00617	0.8	K00720	OC.965882_b OC.299292_eb OC.977722_b OC.1106650_b OC.1524854_b OC.326443_b OC.399883_ba	RP00012
RP00172	C00015	C00617	0.8	K03276	OC.935051_b	RP00012
RP00172	C00015	C00617	0.8	K03715	OC.124910_eb OC.189200_eb OC.230444_b	RP00017
RP00172	C00015	C00617	0.8	K16150	OC.77002_b OC.230630_b OC.92454_b OC.76994_b OC.230032_b OC.216840_b OC.86880_b	RP00012
RP00172	C00015	C00617	0.8	K14596	OC.937847_b	RP00012
RP00172	C00015	C00617	0.8	K00694	OC.167503_b OC.304894_b OC.129904_b OC.134310_eb OC.346892_b OC.456068_eb OC.129905_b OC.1097248_b OC.129919_b OC.1224812_b OC.129923_b OC.284060_b OC.264694_b OC.322954_b OC.468138_b OC.410784_b OC.129902_b OC.129894_b OC.932051_b OC.325870_b OC.1109969_b OC.931522_b OC.374878_b OC.129906_b OC.219138_b OC.1414902_b OC.268300_b	RP00012
RP00172	C00015	C00617	0.8	K13677	OC.315625_ba OC.1179228_b	RP00012
RP00172	C00015	C00617	0.751	K00721	OC.98755_b OC.90449_b OC.125284_b OC.91696_b OC.90480_b OC.229277_b OC.91700_b OC.90433_b OC.90509_b OC.98574_eba OC.230033_b OC.91703_b OC.371181_b OC.90457_b OC.91699_b OC.91695_b OC.90458_b OC.90937_b OC.90535_b OC.90478_b OC.90511_b OC.91708_b OC.143686_b OC.90496_b OC.90450_b OC.165734_b OC.151487_b OC.151591_b OC.91706_b OC.164874_b OC.91704_b OC.165080_b OC.90534_b OC.90481_b OC.90507_b OC…	RP00031
RP00172	C00015	C00617	0.751	K13657	OC.265916_eb	RP00031
RP00172	C00015	C00617	0.751	K13058	OC.76940_b	RP00031
RP00172	C00015	C00617	0.751	K13658	OC.263968_b	RP00031
RP00172	C00015	C00617	0.751	K05947	OC.398080_eba	RP00031
RP00172	C00015	C00617	0.739	K13057	OC.244333_b OC.244326_b OC.244335_b OC.244331_b OC.244325_b OC.244323_b OC.244330_b OC.244327_b OC.244332_b OC.244346_b OC.244324_b OC.244329_b OC.244334_b OC.244328_b	RP00114
RP00172	C00015	C00617	0.739	K00703	OC.186679_b OC.186672_b OC.1015141_b OC.186674_b OC.186667_b OC.186668_b OC.186671_b OC.186666_b OC.1008380_b OC.186663_b OC.186676_b OC.186670_b OC.186669_b OC.186677_b OC.186683_b OC.186684_b OC.186682_b OC.186673_b OC.186675_b OC.186661_b OC.186681_b OC.266991_b OC.186686_b OC.186662_b OC.249626_eb OC.248956_b OC.351146_b OC.186680_b OC.186660_b OC.1270281_b OC.186687_b OC.285999_b OC.186678_b…	RP00114
RP00172	C00015	C00617	0.739	K16148	OC.165006_b OC.246550_b	RP00114
RP00172	C00015	C00617	0.733	K16153	OC.340515_b	RP00012 RP00323
RP00172	C00015	C00617	0.689	K10012	OC.90526_b OC.189012_b OC.90448_b OC.1114404_b OC.90465_b OC.90560_b OC.263696_b OC.90524_b OC.90523_b OC.375261_b	RP12292
RP00172	C00015	C00617	0.687	K03280	OC.265748_b OC.216925_b	RP00020
RP00172	C00015	C00617	0.687	K15914	OC.176544_b	RP00037
RP00172	C00015	C00617	0.687	K00698	OC.90938_b	RP00020
RP00172	C00015	C00617	0.687	K02563	OC.174511_b OC.263900_b OC.174496_b OC.174486_b OC.174500_b OC.174524_b OC.174519_b OC.174498_b OC.174485_b OC.174499_b OC.174482_b OC.174483_b OC.174517_b OC.174520_b OC.174490_b OC.174497_b OC.174522_b OC.174513_b OC.174488_b OC.189226_b OC.174514_b OC.174495_b OC.174525_b OC.174505_b OC.174494_b OC.1102745_b OC.174506_b OC.1027901_b OC.174503_b OC.174510_b OC.174492_b OC.174509_b OC.174521_b O…	RP00020
RP00172	C00015	C00617	0.687	K01791	OC.130513_b OC.130587_b OC.130588_b OC.130612_b OC.130510_b OC.130525_b OC.130585_b OC.130575_b OC.130483_b OC.130479_b OC.130573_b OC.130481_b OC.130515_b OC.130512_b OC.130498_b OC.130529_b OC.130590_b OC.130500_b OC.130570_b OC.130520_b OC.130576_b OC.130484_b OC.130574_b OC.130567_b OC.130521_b OC.130553_b OC.130523_b OC.130552_b OC.130579_b OC.130526_b OC.130532_b OC.130581_b OC.130488_b OC.…	RP00020
RP00172	C00015	C00617	0.607	K14367	OC.1125872_b	RP05616
RP00172	C00015	C00617	0.6	K14375	OC.408635_b	RP00027
RP00172	C00015	C00617	0.544	K00691	OC.240927_b OC.240925_b OC.240924_b OC.346313_b OC.240928_b OC.246148_b OC.240915_b OC.240920_b OC.340504_b OC.1407817_b	RP05355
RP00172	C00015	C00617	0.544	K00688	OC.340465_b OC.340462_b OC.340464_b OC.340475_b OC.340505_b OC.340469_b OC.340459_b OC.340466_b OC.340454_b OC.340513_b OC.340467_b OC.340527_b OC.340471_b OC.340516_b OC.340512_b OC.340515_b OC.340526_b OC.340508_b OC.340514_b OC.340498_b OC.340460_b OC.340455_b OC.340511_b OC.340525_b OC.340452_b OC.340446_b OC.340461_b OC.340504_b OC.340520_b OC.340503_b OC.340472_b OC.340463_b OC.340521_b OC.…	RP00323
RP00172	C00015	C00617	0.544	K05342	OC.240926_b	RP05355
RP00172	C00015	C00617	0.544	K00702	OC.164122_b OC.164121_b OC.164092_b OC.164093_b OC.164124_b OC.164098_b OC.406618_b OC.219489_b OC.164123_b	RP00323
RP00172	C00015	C00617	0.544	K00690	OC.63727_b OC.63735_b OC.63729_b OC.63734_b OC.63732_b OC.63739_b OC.63730_b OC.246411_b OC.1028290_b OC.1027536_b OC.63738_b OC.63737_b OC.63736_b OC.63731_b OC.63733_b OC.63728_b OC.1278627_b	RP00323
RP00172	C00015	C00617	0.534	K14368	OC.402231_b	RP00268
RP00172	C00015	C00617	0.534	K15997	OC.1173497_b	RP00268
RP00172	C00015	C00617	0.518	K02527	OC.299141_b OC.299151_b OC.299148_b OC.299142_b OC.299138_b OC.299169_b OC.299160_b OC.299158_b OC.299144_b OC.370584_b OC.1110661_b OC.299156_b OC.299161_b OC.1082652_b OC.962258_b OC.299139_b OC.299145_b OC.299146_b OC.1241588_b OC.299137_b OC.299152_b OC.1483958_b OC.299170_b OC.962259_b OC.299153_b OC.299140_b OC.299159_b OC.299154_b OC.1431689_b OC.1379982_b OC.299155_b OC.1354665_b OC.29915…	RP00775
RP00172	C00015	C00617	0.512	K15897	OC.197325_b OC.216846_b OC.197304_b	RP15446
RP00172	C00015	C00617	0.504	K04341	OC.1155942_b	RP03853
RP00172	C00015	C00617	0.48	K00764	OC.258039_b OC.258036_b OC.258034_b OC.258020_b OC.258024_b OC.258013_b OC.258063_b OC.258016_b OC.258006_b OC.258053_b OC.258018_b OC.258003_b OC.258019_b OC.258023_b OC.258033_b OC.258017_b OC.258031_b OC.258025_b OC.258057_b OC.258014_b OC.258032_b OC.299891_b OC.258007_b OC.258010_b OC.258009_b OC.258052_b OC.258050_b OC.258021_b OC.258035_b OC.258011_b OC.258029_b OC.258008_b OC.258037_b OC.…	RP00665
RP00172	C00015	C00617	0.48	K00767	OC.364452_b OC.364453_b OC.364423_b OC.364427_b OC.364419_b OC.364430_b OC.364438_b OC.364439_b OC.364428_b OC.364488_b OC.364424_b OC.364431_b OC.364451_b OC.364441_b OC.364479_b OC.364437_b OC.364497_b OC.364420_b OC.364425_b OC.364443_b OC.364450_b OC.364422_b OC.364429_b OC.364432_b OC.364447_b OC.364487_b OC.364440_b OC.364480_b OC.364421_b OC.364485_b OC.364486_b OC.364495_b OC.364435_b OC.…	RP00665
RP00172	C00015	C00617	0.48	K00762	OC.362960_b OC.362988_b OC.968710_b OC.363004_b OC.363010_eb OC.362969_b OC.363023_b OC.363008_b OC.363028_b OC.363017_b OC.362964_b OC.363006_b OC.363005_b OC.363025_b OC.362958_b OC.1050119_b OC.363009_b OC.362962_b OC.362966_b OC.362961_b OC.363003_b OC.985060_b OC.363029_ba OC.362971_b OC.990680_b OC.363027_b OC.362968_b OC.457926_b OC.362967_b OC.363026_b OC.362963_b OC.363052_b OC.1051352_b…	RP00665
RP00172	C00015	C00617	0.48	K15780	OC.277830_b OC.447760_b OC.277808_b OC.447730_b OC.447754_b OC.447686_b OC.447719_b	RP00665
RP00172	C00015	C00617	0.48	K00769	OC.1102577_b OC.1075933_b OC.1060489_b OC.1021491_b OC.1011318_b	RP00665
RP00172	C00015	C00617	0.48	K03462	OC.366321_b OC.366326_b OC.366327_b OC.366324_b OC.366322_b OC.366317_b OC.366318_b OC.366330_b OC.366329_b OC.366319_b OC.366325_b OC.366320_b OC.366323_b OC.366315_b	RP00665
RP00172	C00015	C00617	0.48	K02502	OC.260868_b OC.260835_b OC.1103872_b OC.260854_b OC.1023805_b OC.260859_b OC.260857_b OC.260812_b OC.260811_b OC.297810_ba OC.260833_b OC.299458_b OC.260851_b OC.375038_b OC.1004108_b OC.405479_b OC.260912_b OC.260860_b OC.1027532_b OC.263641_b OC.301986_b OC.325728_b OC.407166_b OC.260866_b OC.260856_b OC.286159_b OC.260852_b OC.1532826_b OC.260847_b OC.260837_b OC.1366180_b OC.1336293_b OC.3256…	RP00665
RP00172	C00015	C00617	0.48	K13421	OC.363016_b OC.363029_ba OC.363019_b OC.362950_b OC.363018_b	RP00665
RP00172	C00015	C00617	0.48	K00765	OC.260899_b OC.260922_b OC.260910_b OC.260906_b OC.260904_b OC.301849_b OC.260915_b OC.260907_b OC.260918_b OC.260921_b OC.260933_b OC.260909_b OC.260929_b OC.260926_b OC.260920_b OC.260905_b OC.260859_b OC.260914_b OC.260917_b OC.260927_b OC.260916_b OC.260912_b OC.1089252_b OC.260923_b OC.260903_b OC.260908_b OC.260950_b OC.260900_b OC.260913_b OC.1340817_b OC.260951_b OC.260924_b OC.260949_b O…	RP00665
RP00172	C00015	C00617	0.48	K00763	OC.317218_b OC.317217_b OC.201294_b OC.201297_b OC.201298_b OC.317257_b OC.317211_b OC.201292_b OC.317207_b OC.317208_b OC.317210_b OC.201296_b OC.317222_b OC.317227_b OC.317209_b OC.1103566_b OC.201293_b OC.317204_b OC.201299_b OC.317205_b OC.317216_b OC.317212_b OC.317220_b OC.317206_b OC.317236_b OC.317232_b OC.317231_b OC.317229_b OC.317224_b OC.317213_b OC.317233_b OC.317228_b OC.201291_b OC…	RP00665
RP00172	C00015	C00617	0.48	K14136	OC.340347_b	RP00665
RP00172	C00015	C00617	0.48	K00761	OC.396869_b OC.396878_b OC.396883_b OC.396874_b OC.396879_b OC.396857_b OC.396882_b OC.396873_b OC.396849_b OC.396864_b OC.396892_b OC.1021446_b OC.396846_b OC.396863_b OC.396848_b OC.396860_b OC.396872_b OC.396881_b OC.396867_b OC.396856_b OC.396855_b OC.396875_b OC.396861_b OC.396871_b OC.396854_b OC.396859_b OC.396889_b OC.396870_b OC.396847_b OC.396877_b OC.396868_b OC.396853_b OC.396851_b OC…	RP00665
RP00172	C00015	C00617	0.48	K00766	OC.30584_b OC.30615_b OC.30608_b OC.30610_b OC.30546_b OC.32017_b OC.30603_b OC.34841_b OC.30587_b OC.30609_b OC.30599_b OC.30593_b OC.246701_b OC.30557_b OC.30578_b OC.30533_b OC.30562_b OC.30558_b OC.30560_b OC.30543_b OC.30607_b OC.30579_b OC.30602_b OC.30594_b OC.30561_b OC.30614_b OC.30592_b OC.30556_b OC.30605_b OC.30585_b OC.30565_b OC.30623_b OC.30526_b OC.30523_b OC.30570_b OC.30613_b OC…	RP00665
RP00172	C00015	C00617	0.48	K02825	OC.457011_b OC.457012_b OC.457017_b OC.967230_b OC.457013_b OC.457015_b OC.1224591_b OC.1223210_b	RP00665
RP00172	C00015	C00617	0.48	K00759	OC.243565_b OC.243532_b OC.243533_b OC.427752_ba OC.243564_b OC.243537_b OC.455084_b OC.243506_b OC.243559_b OC.243508_b OC.243534_b OC.243555_b OC.243558_b OC.243528_b OC.243572_b OC.243530_b OC.243569_b OC.243547_b OC.243539_b OC.243515_b OC.243560_b OC.243550_b OC.243482_b OC.243548_b OC.243505_b OC.243573_b OC.989178_b OC.243509_b OC.243507_b OC.243570_b OC.243517_b OC.243549_b OC.243511_b OC…	RP00665
RP00172	C00015	C00617	0.48	K03816	OC.402183_b OC.402181_b OC.402180_b OC.402190_b OC.402185_b OC.402187_b OC.402184_b OC.402186_b OC.402182_b	RP00665
RP00172	C00015	C00617	0.48	K00760	OC.447760_b OC.447736_b OC.447719_b OC.447673_b OC.447745_b OC.447758_b OC.447678_b OC.447676_b OC.447677_b OC.447761_b OC.447748_b OC.447746_b OC.447672_b OC.447753_b OC.447690_b OC.447695_b OC.447710_b OC.447689_b OC.447715_b OC.447680_b OC.447701_b OC.447694_b OC.447692_b OC.447755_b OC.447681_b OC.447754_b OC.447738_b OC.447764_b OC.447716_b OC.447763_b OC.447735_b OC.447757_b OC.447721_b OC.…	RP00665
RP00172	C00015	C00617	0.48	K13497	OC.30615_b OC.30564_b OC.30527_b OC.189817_b OC.30607_b	RP00665
RP00172	C00015	C00617	0.472	K01736	OC.430339_b OC.430325_b OC.430326_b OC.430316_b OC.430321_b OC.430319_b OC.430337_b OC.430304_b OC.430327_b OC.430310_b OC.430338_b OC.430313_b OC.430318_b OC.430314_b OC.430333_b OC.430303_b OC.430324_b OC.430322_b OC.430312_b OC.430301_b OC.430315_b OC.430332_b OC.430302_b OC.430317_b OC.430309_b OC.430335_b OC.430331_b OC.430336_b OC.430378_b OC.430328_b OC.430380_b OC.430307_b OC.430320_b OC.…	RP06689
RP00172	C00015	C00617	0.413	K00758	OC.262433_b OC.262426_b OC.262431_b OC.262434_b OC.1100653_b OC.1126190_b OC.262440_b OC.262437_b OC.262436_b OC.1350712_b OC.262432_b	RP12858 RP05735
RP00172	C00015	C00617	0.411	K03815	OC.160075_b OC.160088_b	RP05759
RP00172	C00015	C00617	0.411	K00757	OC.184440_b OC.184443_b OC.402892_eb OC.184436_b OC.184445_b OC.184449_b OC.184441_b OC.184430_b OC.184429_b OC.184428_b OC.184439_b OC.184464_b OC.184431_b OC.184433_b OC.184447_b OC.184437_b OC.215528_ba OC.184444_b OC.184434_b OC.184462_b OC.184442_b OC.184483_b OC.184448_b OC.184435_b OC.184432_b OC.184463_b OC.184438_b	RP05759
RP00172	C00015	C00617	0.404	K00772	OC.160027_b OC.160017_b OC.160026_b OC.160014_b OC.160044_b OC.160045_b OC.160043_b OC.160030_b OC.160024_b OC.160037_b OC.160097_b OC.165863_b OC.160025_b OC.160028_b OC.160039_b OC.160016_b OC.160041_b OC.160053_b OC.160032_b OC.160042_b OC.160022_b OC.375930_b OC.160052_b OC.160049_b OC.160046_b OC.1145361_b OC.267618_b OC.267473_b OC.160034_b OC.232809_b OC.160036_b OC.160035_b OC.160038_b OC…	RP06555
RP00172	C00015	C00617	0.4	K03784	OC.184471_b OC.184467_b OC.184470_b OC.184459_b OC.184454_b OC.184457_b OC.184456_b OC.184465_b OC.184473_b OC.184474_b OC.184461_b OC.184450_b OC.184452_b OC.1027659_b OC.184453_b OC.184469_b OC.248819_b OC.1303567_b OC.184460_b OC.952012_b OC.184455_b OC.184446_b OC.184458_b OC.219485_b OC.184451_b OC.184468_b	RP05759 RP05735
RP00172	C00015	C00617	0.4	K00756	OC.262434_b OC.320603_b OC.262428_b OC.1283212_b OC.1028466_b OC.1046158_b OC.262429_b OC.262426_b OC.262425_b OC.262435_b OC.262441_b OC.262422_b OC.262438_b OC.262424_b OC.262442_b OC.262439_b OC.262430_b OC.262427_b OC.1194869_b	RP05759 RP05735
RP00172	C00015	C00617	0.4	K03783	OC.160090_b OC.160055_b OC.160074_b OC.160071_b OC.160068_b OC.160086_b OC.160091_b OC.160089_b OC.160066_b OC.160067_b OC.160079_b OC.160069_b OC.160081_b OC.160093_b OC.160082_b OC.160085_b OC.160059_b OC.160062_b OC.160080_b OC.160073_b OC.160092_b OC.160057_b OC.160072_b OC.160056_b OC.160063_b OC.219566_b OC.160065_b OC.160083_b OC.160077_b OC.160070_b OC.191361_b OC.160096_b OC.160060_b OC.…	RP05759 RP05735
RP00172	C00015	C00617	0.363	K07151	OC.372846_b OC.465181_b OC.319111_ba OC.286163_b OC.326516_b	RP03848
RP00172	C00015	C00617	0.341	K00748	OC.457424_b OC.457441_b OC.457431_b OC.457425_b OC.457426_b OC.467612_eb OC.457442_b OC.457428_b OC.457433_b OC.457438_b OC.457435_b OC.457440_b OC.457427_b OC.1321108_b OC.457420_b OC.457439_b OC.1326458_b OC.457423_b OC.457429_b OC.457436_b OC.457437_b OC.457430_b OC.1322624_b OC.1208550_b OC.457432_b	RP04255
RP00469	C00114	C00933
RP00476	C00590	C00761	0.811	K05350	OC.9438_b OC.25915_eb OC.34373_b OC.9444_b OC.92615_b OC.10748_eba OC.31772_b OC.9439_b OC.12999_b OC.12023_b OC.9702_b OC.64933_b OC.9446_b OC.9441_b OC.13541_b OC.10749_b OC.28635_eb OC.11410_b OC.81750_b OC.1290218_b OC.86751_b OC.375666_b OC.265106_b OC.9440_b OC.9447_b OC.9445_b OC.38733_b OC.319094_b OC.8893_b OC.9443_b OC.10750_b OC.9442_b OC.48208_b OC.26001_b	RP04606 RP06028 RP00806 RP03237 RP09308 RP15821 RP02308 RP02661
RP00476	C00590	C00761	0.811	K05349	OC.31227_b OC.31241_b OC.31174_b OC.31179_b OC.31236_b OC.31177_b OC.31238_b OC.31159_b OC.31252_b OC.31209_b OC.31176_b OC.84759_b OC.31200_b OC.31205_b OC.31153_b OC.31228_b OC.31272_b OC.31253_b OC.175881_b OC.31199_b OC.31182_b OC.31274_b OC.31210_b OC.31197_b OC.31223_b OC.56698_b OC.31158_b OC.31231_b OC.31214_b OC.31215_b OC.31151_b OC.31250_b OC.31247_b OC.31207_b OC.31154_b OC.31184_b OC…	RP04606 RP06028 RP00806 RP03237 RP09308 RP15821 RP02308 RP02661
RP00476	C00590	C00761	0.726	K01222	OC.435234_b OC.435273_b OC.435269_b OC.435274_b OC.1027709_b OC.1129550_b OC.435268_b OC.1481233_b OC.435235_b	RP04728
RP00476	C00590	C00761	0.721	K01223	OC.6741_b OC.25915_eb OC.6439_b OC.8893_b OC.6554_eb OC.7107_eb OC.373473_b OC.283164_b OC.10449_b OC.322572_b OC.65221_b OC.1028263_b OC.403781_b OC.230057_b OC.1027557_b OC.1028262_b OC.38500_b OC.86751_b OC.7469_b OC.87087_b OC.92963_b OC.219475_b OC.125602_b OC.233063_b OC.322565_b OC.1284396_b OC.1286842_b OC.1480298_b OC.70258_b OC.1027528_b OC.1537483_b OC.1481394_b OC.286441_b OC.286422_b…	RP04731
RP00476	C00590	C00761	0.712	K00699	OC.473729_eb	RP09331 RP09332 RP02149 RP02756 RP12697 RP12699 RP13408
RP00476	C00590	C00761	0.577	K01195	OC.44710_b OC.44709_b OC.44708_b OC.44714_b OC.44735_b OC.44712_b OC.44734_b OC.44715_b OC.117152_b OC.44711_b OC.57034_b OC.44719_b OC.53650_b OC.93438_b OC.178223_b OC.267485_b OC.44706_b OC.204893_b OC.44713_b OC.44781_b OC.44707_b OC.44716_b OC.44717_b OC.248400_b OC.106703_b	RP12697 RP09326 RP01540
RP00476	C00590	C00761	0.389	K07407	OC.320478_b OC.320480_b OC.320482_b OC.188718_b OC.320481_b OC.320477_b OC.319968_b OC.320483_b OC.320491_b OC.319962_eba OC.320493_b OC.401644_b OC.319964_b OC.188714_b OC.188715_b OC.188709_b OC.188723_b OC.188711_b OC.188724_b OC.320484_b OC.320494_b OC.319969_b OC.320492_b OC.188712_b OC.188710_ba OC.188728_b OC.319965_b OC.188726_b OC.320499_b OC.320497_b OC.320495_b OC.320490_b OC.976719_b …	RP00448 RP02608
RP00476	C00590	C00761	0.389	K07406	OC.435247_b OC.435248_b OC.435250_b OC.435277_b OC.435254_b OC.435253_b OC.435245_b OC.435252_b OC.435241_b OC.435256_b OC.435240_b OC.435238_b OC.1314496_b OC.435242_b OC.435276_b OC.435243_b OC.435239_b OC.435251_b OC.435255_b OC.435233_b OC.435236_b OC.435275_b OC.435246_b OC.435237_b OC.435244_b OC.435249_b	RP00448 RP02608
RP00476	C00590	C00761	0.361	K03715	OC.124910_eb OC.189200_eb OC.230444_b	RP02415
RP00476	C00590	C00761	0.361	K03429	OC.401408_b OC.403493_b OC.371683_b OC.371682_b OC.371684_b OC.347664_b OC.281472_b OC.373428_b OC.373502_b OC.230444_b OC.285653_b OC.263990_b OC.281870_b OC.281869_b OC.245975_b OC.189200_eb	RP02413
RP00476	C00590	C00761	0.323	K05947	OC.398080_eba	RP05356
RP00476	C00590	C00761	0.301	K15719	OC.447233_b	RP15154
RP00527	C00031	C01175
RP00595	C00371	C02029	0.132	K10960	OC.174391_b OC.174388_b OC.174402_b OC.174389_b OC.174415_b OC.174390_b	RP11105 RP13754 RP13755 RP13753
RP00595	C00371	C02029	0.071	K04036	OC.1016599_b	RP09280
RP00595	C00371	C02029	0.066	K09516	OC.141905_b OC.141878_b OC.141884_b OC.141882_b OC.141891_b OC.141901_b OC.141876_b	RP11151
RP00595	C00371	C02029	0.065	K09828	OC.372450_b	RP11276 RP01522 RP11469 RP05303 RP03316 RP11541 RP11340
RP00595	C00371	C02029	0.06	K00228	OC.457072_b OC.457073_b OC.457062_b OC.457070_b OC.457057_b OC.457056_b OC.457067_b OC.457055_b OC.457068_b OC.1110502_b OC.457081_b OC.457061_b OC.457060_b OC.326997_b OC.457069_b OC.457079_b OC.457074_b OC.457076_b OC.457063_b OC.457078_b OC.457080_b OC.457059_b OC.457065_b OC.457058_b OC.457077_b OC.457071_b OC.457075_b OC.457066_b	RP02854
RP00595	C00371	C02029	0.06	K02495	OC.326997_b OC.70688_b OC.78606_b OC.70687_b OC.220248_b OC.54651_b OC.191966_b OC.54659_b OC.57133_b OC.286645_b OC.54660_b OC.54653_b OC.54671_b OC.220247_b OC.220249_b OC.54663_b OC.323768_b OC.85566_b OC.61166_b OC.54661_b OC.54670_b OC.54648_b OC.54650_b OC.54664_b OC.54656_b OC.126437_b OC.74478_b OC.54649_b OC.54667_b OC.135760_b OC.54657_b OC.85569_b OC.54655_b OC.304817_b OC.74479_b OC.5…	RP02854
RP00595	C00371	C02029	0.059	K00253	OC.2731_b OC.2648_b OC.2837_b OC.2730_b OC.2645_b OC.2729_b OC.2718_b OC.2717_b OC.2653_b OC.2669_b OC.24003_b OC.40872_b OC.15215_b OC.2841_b OC.2840_b OC.24029_b OC.77471_b OC.2728_b	RP00729
RP00595	C00371	C02029	0.058	K11410	OC.2921_b	RP11450
RP00595	C00371	C02029	0.058	K00248	OC.45384_b OC.45264_b OC.24029_b OC.2676_b OC.45383_b OC.2921_b OC.2725_b OC.2726_b OC.2716_b OC.2642_b OC.2657_b OC.2860_b OC.25844_b OC.2646_b OC.24050_b OC.282065_b OC.324038_b OC.2832_b OC.54572_eb OC.16068_b OC.27030_b OC.2695_b OC.13486_eba OC.31967_b OC.15215_b OC.2699_b OC.2891_b OC.45381_b OC.2715_b OC.27023_b OC.15446_b OC.45385_b OC.117233_eb OC.124379_b OC.2663_b OC.43310_b	RP11450
RP00595	C00371	C02029	0.058	K09478	OC.2725_b	RP11450
RP00595	C00371	C02029	0.058	K17363	OC.58697_b	RP16276
RP00595	C00371	C02029	0.058	K00249	OC.22984_b OC.18887_b OC.15215_b OC.405773_b OC.134137_b OC.2748_b OC.24003_b OC.979588_b OC.15218_b OC.15224_b OC.215384_ba OC.45383_b OC.2859_b OC.69788_b OC.40872_b OC.13504_b OC.2745_b OC.15220_b OC.2672_b OC.77471_b OC.15216_b OC.15217_b OC.31967_b OC.45386_b OC.15214_b OC.98836_b OC.979589_b OC.77083_b OC.23007_b OC.15211_b OC.2752_b OC.86710_eb OC.2710_b OC.2706_b OC.2647_b OC.16052_b OC.5…	RP00729 RP11450
RP00595	C00371	C02029	0.055	K01745	OC.364341_b OC.364334_b OC.364352_b OC.364331_b OC.364345_b OC.364362_b OC.364337_b OC.364368_b OC.364358_b OC.364332_b OC.364333_b OC.364361_b OC.364370_b OC.364353_b OC.364348_b OC.364340_b OC.364327_b OC.364344_b OC.364335_b OC.364357_b OC.364346_b OC.364355_b OC.364349_b OC.364367_b OC.364336_b OC.364371_b OC.364366_b OC.364354_b OC.364364_b OC.364356_b OC.364360_b OC.364375_b OC.364372_b OC.…	RP01342
RP00595	C00371	C02029	0.054	K11731	OC.2711_b OC.2743_b OC.2744_b OC.2752_b OC.2713_b OC.2700_b OC.997208_b OC.2844_b OC.2660_b OC.205474_b OC.2714_b OC.2659_b	RP11353
RP00595	C00371	C02029	0.044	K01825	OC.17742_b OC.17737_b OC.17731_b OC.17735_b OC.267998_b OC.99941_b OC.126164_b OC.17748_b OC.17749_b	RP03834 RP11885 RP11884 RP03765
RP00595	C00371	C02029	0.044	K01692	OC.67104_b OC.124984_b OC.980289_b OC.229460_b OC.67176_b OC.66984_b OC.117342_b OC.67041_b OC.117329_b OC.81932_b OC.202839_b OC.202531_b OC.67021_b OC.67181_b OC.216405_b OC.299461_b OC.151689_b OC.245566_b OC.216404_b OC.151412_b OC.67019_b OC.134266_b OC.117333_b OC.67111_b OC.67020_b OC.144000_b OC.67036_b OC.66976_b OC.263642_b OC.117313_b OC.117335_b OC.117309_b OC.117318_b OC.67180_b OC.6…	RP03834 RP11885 RP11884 RP03765
RP00595	C00371	C02029	0.044	K01782	OC.17747_b OC.17744_b OC.17743_b OC.105009_eb OC.17739_b OC.17737_b OC.17738_b OC.64958_b OC.1342370_b OC.38698_b OC.17746_b OC.17745_b OC.17741_b OC.118475_b OC.17753_b OC.38385_b OC.286447_b OC.19966_b OC.17750_b OC.19965_eb OC.17742_b OC.17736_b OC.17732_b	RP03834 RP11885 RP11884 RP03765
RP00595	C00371	C02029	0.041	K09844	OC.1104211_b OC.967768_b OC.1104212_b OC.1104213_b	RP12035
RP00595	C00371	C02029	0.041	K00508	OC.933314_b OC.370937_b OC.374101_b OC.370946_eb OC.1195939_b OC.370953_b	RP10140
RP00595	C00371	C02029	0.036	K13766	OC.164904_eb OC.372935_b OC.202531_b OC.116720_b OC.264597_b OC.969089_b OC.151414_b OC.69767_eb OC.124889_b OC.1496206_b OC.92323_b OC.151416_b OC.284500_b	RP01963
RP00595	C00371	C02029	0.035	K05370	OC.467175_b OC.467179_b	RP09362
RP00595	C00371	C02029	0.035	K04712	OC.345715_b OC.348987_b OC.345716_b	RP05667
RP00595	C00371	C02029	0.033	K03922	OC.990489_b	RP13285
RP00595	C00371	C02029	0.033	K03921	OC.990489_b OC.345532_b OC.996341_b OC.345533_b OC.345862_b OC.345534_b OC.990490_b	RP13285
RP00700	C01533	C02325	0.709	K00699	OC.473729_eb	RP09331 RP09332 RP12697 RP02149 RP02756 RP12699 RP13408
RP00700	C01533	C02325	0.64	K05350	OC.9438_b OC.25915_eb OC.34373_b OC.9444_b OC.92615_b OC.10748_eba OC.31772_b OC.9439_b OC.12999_b OC.12023_b OC.9702_b OC.64933_b OC.9446_b OC.9441_b OC.13541_b OC.10749_b OC.28635_eb OC.11410_b OC.81750_b OC.1290218_b OC.86751_b OC.375666_b OC.265106_b OC.9440_b OC.9447_b OC.9445_b OC.38733_b OC.319094_b OC.8893_b OC.9443_b OC.10750_b OC.9442_b OC.48208_b OC.26001_b	RP04606 RP06028 RP00806 RP03237 RP15821 RP09308
RP00700	C01533	C02325	0.64	K05349	OC.31227_b OC.31241_b OC.31174_b OC.31179_b OC.31236_b OC.31177_b OC.31238_b OC.31159_b OC.31252_b OC.31209_b OC.31176_b OC.84759_b OC.31200_b OC.31205_b OC.31153_b OC.31228_b OC.31272_b OC.31253_b OC.175881_b OC.31199_b OC.31182_b OC.31274_b OC.31210_b OC.31197_b OC.31223_b OC.56698_b OC.31158_b OC.31231_b OC.31214_b OC.31215_b OC.31151_b OC.31250_b OC.31247_b OC.31207_b OC.31154_b OC.31184_b OC…	RP04606 RP06028 RP00806 RP03237 RP15821 RP09308
RP00700	C01533	C02325	0.63	K01223	OC.6741_b OC.25915_eb OC.6439_b OC.8893_b OC.6554_eb OC.7107_eb OC.373473_b OC.283164_b OC.10449_b OC.322572_b OC.65221_b OC.1028263_b OC.403781_b OC.230057_b OC.1027557_b OC.1028262_b OC.38500_b OC.86751_b OC.7469_b OC.87087_b OC.92963_b OC.219475_b OC.125602_b OC.233063_b OC.322565_b OC.1284396_b OC.1286842_b OC.1480298_b OC.70258_b OC.1027528_b OC.1537483_b OC.1481394_b OC.286441_b OC.286422_b…	RP04731
RP00700	C01533	C02325	0.625	K01222	OC.435234_b OC.435273_b OC.435269_b OC.435274_b OC.1027709_b OC.1129550_b OC.435268_b OC.1481233_b OC.435235_b	RP04728
RP00700	C01533	C02325	0.484	K01195	OC.44710_b OC.44709_b OC.44708_b OC.44714_b OC.44735_b OC.44712_b OC.44734_b OC.44715_b OC.117152_b OC.44711_b OC.57034_b OC.44719_b OC.53650_b OC.93438_b OC.178223_b OC.267485_b OC.44706_b OC.204893_b OC.44713_b OC.44781_b OC.44707_b OC.44716_b OC.44717_b OC.248400_b OC.106703_b	RP12697 RP09326 RP01540
RP00700	C01533	C02325	0.345	K07407	OC.320478_b OC.320480_b OC.320482_b OC.188718_b OC.320481_b OC.320477_b OC.319968_b OC.320483_b OC.320491_b OC.319962_eba OC.320493_b OC.401644_b OC.319964_b OC.188714_b OC.188715_b OC.188709_b OC.188723_b OC.188711_b OC.188724_b OC.320484_b OC.320494_b OC.319969_b OC.320492_b OC.188712_b OC.188710_ba OC.188728_b OC.319965_b OC.188726_b OC.320499_b OC.320497_b OC.320495_b OC.320490_b OC.976719_b …	RP00448 RP02608
RP00700	C01533	C02325	0.345	K07406	OC.435247_b OC.435248_b OC.435250_b OC.435277_b OC.435254_b OC.435253_b OC.435245_b OC.435252_b OC.435241_b OC.435256_b OC.435240_b OC.435238_b OC.1314496_b OC.435242_b OC.435276_b OC.435243_b OC.435239_b OC.435251_b OC.435255_b OC.435233_b OC.435236_b OC.435275_b OC.435246_b OC.435237_b OC.435244_b OC.435249_b	RP00448 RP02608
RP00700	C01533	C02325	0.323	K03715	OC.124910_eb OC.189200_eb OC.230444_b	RP02415
RP00700	C01533	C02325	0.323	K03429	OC.401408_b OC.403493_b OC.371683_b OC.371682_b OC.371684_b OC.347664_b OC.281472_b OC.373428_b OC.373502_b OC.230444_b OC.285653_b OC.263990_b OC.281870_b OC.281869_b OC.245975_b OC.189200_eb	RP02413
RP00701	C01617	C05906
RP00723	C02646	C05855	0.89	K05350	OC.9438_b OC.25915_eb OC.34373_b OC.9444_b OC.92615_b OC.10748_eba OC.31772_b OC.9439_b OC.12999_b OC.12023_b OC.9702_b OC.64933_b OC.9446_b OC.9441_b OC.13541_b OC.10749_b OC.28635_eb OC.11410_b OC.81750_b OC.1290218_b OC.86751_b OC.375666_b OC.265106_b OC.9440_b OC.9447_b OC.9445_b OC.38733_b OC.319094_b OC.8893_b OC.9443_b OC.10750_b OC.9442_b OC.48208_b OC.26001_b	RP04606 RP06028 RP09308 RP02308 RP00806 RP03237 RP15821 RP02661
RP00723	C02646	C05855	0.89	K05349	OC.31227_b OC.31241_b OC.31174_b OC.31179_b OC.31236_b OC.31177_b OC.31238_b OC.31159_b OC.31252_b OC.31209_b OC.31176_b OC.84759_b OC.31200_b OC.31205_b OC.31153_b OC.31228_b OC.31272_b OC.31253_b OC.175881_b OC.31199_b OC.31182_b OC.31274_b OC.31210_b OC.31197_b OC.31223_b OC.56698_b OC.31158_b OC.31231_b OC.31214_b OC.31215_b OC.31151_b OC.31250_b OC.31247_b OC.31207_b OC.31154_b OC.31184_b OC…	RP04606 RP06028 RP09308 RP02308 RP00806 RP03237 RP15821 RP02661
RP00723	C02646	C05855	0.774	K01222	OC.435234_b OC.435273_b OC.435269_b OC.435274_b OC.1027709_b OC.1129550_b OC.435268_b OC.1481233_b OC.435235_b	RP04728
RP00723	C02646	C05855	0.743	K01223	OC.6741_b OC.25915_eb OC.6439_b OC.8893_b OC.6554_eb OC.7107_eb OC.373473_b OC.283164_b OC.10449_b OC.322572_b OC.65221_b OC.1028263_b OC.403781_b OC.230057_b OC.1027557_b OC.1028262_b OC.38500_b OC.86751_b OC.7469_b OC.87087_b OC.92963_b OC.219475_b OC.125602_b OC.233063_b OC.322565_b OC.1284396_b OC.1286842_b OC.1480298_b OC.70258_b OC.1027528_b OC.1537483_b OC.1481394_b OC.286441_b OC.286422_b…	RP04731
RP00723	C02646	C05855	0.713	K00699	OC.473729_eb	RP02149 RP02756 RP12697 RP09331 RP09332 RP12699 RP13408
RP00723	C02646	C05855	0.617	K01195	OC.44710_b OC.44709_b OC.44708_b OC.44714_b OC.44735_b OC.44712_b OC.44734_b OC.44715_b OC.117152_b OC.44711_b OC.57034_b OC.44719_b OC.53650_b OC.93438_b OC.178223_b OC.267485_b OC.44706_b OC.204893_b OC.44713_b OC.44781_b OC.44707_b OC.44716_b OC.44717_b OC.248400_b OC.106703_b	RP12697 RP09326 RP01540
RP00723	C02646	C05855	0.442	K07407	OC.320478_b OC.320480_b OC.320482_b OC.188718_b OC.320481_b OC.320477_b OC.319968_b OC.320483_b OC.320491_b OC.319962_eba OC.320493_b OC.401644_b OC.319964_b OC.188714_b OC.188715_b OC.188709_b OC.188723_b OC.188711_b OC.188724_b OC.320484_b OC.320494_b OC.319969_b OC.320492_b OC.188712_b OC.188710_ba OC.188728_b OC.319965_b OC.188726_b OC.320499_b OC.320497_b OC.320495_b OC.320490_b OC.976719_b …	RP00448 RP02608 RP01436 RP01306 RP00261
RP00723	C02646	C05855	0.442	K07406	OC.435247_b OC.435248_b OC.435250_b OC.435277_b OC.435254_b OC.435253_b OC.435245_b OC.435252_b OC.435241_b OC.435256_b OC.435240_b OC.435238_b OC.1314496_b OC.435242_b OC.435276_b OC.435243_b OC.435239_b OC.435251_b OC.435255_b OC.435233_b OC.435236_b OC.435275_b OC.435246_b OC.435237_b OC.435244_b OC.435249_b	RP00448 RP02608 RP01436 RP01306 RP00261
RP00723	C02646	C05855	0.369	K03715	OC.124910_eb OC.189200_eb OC.230444_b	RP02415
RP00723	C02646	C05855	0.369	K03429	OC.401408_b OC.403493_b OC.371683_b OC.371682_b OC.371684_b OC.347664_b OC.281472_b OC.373428_b OC.373502_b OC.230444_b OC.285653_b OC.263990_b OC.281870_b OC.281869_b OC.245975_b OC.189200_eb	RP02413
RP00723	C02646	C05855	0.33	K05947	OC.398080_eba	RP05356
RP00723	C02646	C05855	0.307	K15719	OC.447233_b	RP15154
RP00723	C02646	C05855	0.306	K01182	OC.63794_b OC.63758_b OC.63774_b OC.63771_b OC.63775_b OC.63770_b OC.63744_b OC.63755_b OC.63806_b OC.63743_b OC.63768_b OC.63769_b OC.63747_b OC.63773_b OC.63761_b OC.63821_b OC.63778_b OC.63741_b OC.63779_b OC.118303_b OC.63776_b OC.63742_b OC.63788_b OC.63780_b OC.63820_b OC.63819_b OC.63803_b OC.63754_b OC.63815_b OC.63749_b OC.63772_b OC.63750_b OC.87078_b OC.63752_b OC.63748_b	RP12713
RP00851	C01494	C02666
RP00910	C00047	C00408	0.523	K01750	OC.159182_b OC.165368_b OC.159203_b OC.159225_b OC.965936_b OC.299828_b OC.159234_b OC.165911_b OC.159207_b OC.265325_b OC.189765_b OC.991277_b OC.159191_b OC.159201_b OC.177466_b OC.159206_b OC.159245_b OC.159229_b OC.159200_b OC.159240_b OC.159238_b OC.159185_b OC.159278_b OC.159184_b OC.203006_b OC.159209_b OC.218526_b OC.159188_b OC.159239_b OC.159189_b OC.159241_b OC.159237_b OC.189821_b OC.…	RP01044
RP00910	C00047	C00408	0.51	K10206	OC.112250_b OC.112245_b OC.111851_b OC.111841_b OC.111854_b OC.111717_b OC.112243_b OC.112238_b OC.112236_b OC.111847_b OC.112237_b OC.111836_b OC.112235_b OC.112244_b OC.111849_b OC.111844_b OC.112246_b OC.112233_b OC.111845_b OC.111853_b OC.112226_b OC.111846_b OC.112240_b OC.111838_b OC.112242_b OC.112224_b OC.112168_b OC.111850_b OC.112234_b OC.111840_b OC.112241_b OC.112253_b OC.112247_b OC.…	RP11205
RP00910	C00047	C00408	0.41	K10795	OC.463809_b	RP02534
RP00910	C00047	C00408	0.41	K10793	OC.986405_b OC.463809_b	RP02534
RP00910	C00047	C00408	0.41	K10794	OC.969629_b	RP02534
RP00910	C00047	C00408	0.41	K10796	OC.986406_b	RP02534
RP00910	C00047	C00408	0.273	K00276	OC.114564_b OC.114559_b OC.114561_b OC.114557_b OC.114562_b OC.372400_b OC.114558_b OC.114560_b OC.459307_b OC.135166_b OC.114563_b OC.114566_b OC.114556_b OC.114567_b OC.114565_b	RP03651
RP00934	C00049	C02512
RP01070	C00082	C03004
RP01389	C00151	C05710	0.235	K03897	OC.394950_b OC.394957_b OC.394941_b OC.394946_b OC.394947_b OC.394930_b OC.394953_b OC.394945_b OC.394951_b OC.394960_b OC.394954_b OC.394952_b OC.394949_b OC.394938_b OC.394943_b OC.394944_b OC.394958_b OC.394940_b OC.394956_b OC.394937_b OC.394939_b OC.394959_b OC.394931_b OC.394942_b	RP00905
RP01537	C00190	C00935	0.938	K01784	OC.90039_b OC.89969_b OC.931889_b OC.90037_b OC.90017_b OC.90141_b OC.90032_b OC.89953_b OC.89994_b OC.264161_b OC.89935_b OC.89973_b OC.90620_b OC.90010_b OC.189487_b OC.90123_eb OC.90036_b OC.89999_b OC.90000_b OC.90020_b OC.90160_b OC.90031_b OC.90264_b OC.90034_b OC.90053_b OC.89767_b OC.90594_b OC.165297_b OC.90064_b OC.89845_b OC.90117_b OC.203262_b OC.90062_b OC.117881_b OC.90016_b OC.9002…	RP04550 RP02659
RP01537	C00190	C00935	0.876	K08679	OC.89800_b OC.89798_b OC.89870_b OC.89719_b OC.89712_b OC.89728_b OC.89714_b OC.89799_b OC.89729_b OC.89867_b OC.89706_b OC.89727_b OC.89871_b OC.89715_b OC.89865_b OC.89868_b OC.89711_b OC.89863_b OC.89710_b OC.89746_b OC.89860_b OC.89882_b OC.89862_b OC.89884_b OC.90085_b OC.89713_b OC.89725_b OC.89864_b OC.472570_eb OC.89747_b OC.286120_b OC.89885_b OC.89731_b OC.89726_b OC.89720_b OC.1414799_…	RP01472
RP01537	C00190	C00935	0.858	K12451	OC.351675_eb	RP13642 RP13643 RP14200
RP01537	C00190	C00935	0.829	K02473	OC.89733_b OC.89705_b OC.89779_b OC.89741_b OC.1189259_b OC.89749_b OC.89896_b OC.89755_b OC.89872_b OC.89778_b OC.89897_b	RP00888
RP01537	C00190	C00935	0.781	K12454	OC.90403_b OC.124782_b OC.90404_b OC.90400_b OC.90401_b OC.90396_b OC.90399_b OC.90405_b OC.90402_b OC.90398_b	RP03895
RP01537	C00190	C00935	0.724	K16015	OC.247433_b	RP09025
RP01537	C00190	C00935	0.699	K15856	OC.133697_b	RP00673
RP01537	C00190	C00935	0.688	K12450	OC.89581_b	RP04566
RP01537	C00190	C00935	0.679	K01709	OC.90778_b OC.90422_eb OC.90772_b OC.90777_b OC.90779_b OC.90799_b OC.90773_b OC.90781_b OC.90783_b OC.90786_b OC.90770_b OC.90775_b OC.90774_b OC.90789_b OC.90787_b OC.90790_b OC.90776_b OC.90780_b OC.377610_b OC.90792_b OC.90782_b OC.90788_b OC.1100579_b OC.204943_b OC.90791_b OC.90785_b OC.90771_b OC.90784_b	RP02202
RP01537	C00190	C00935	0.668	K00067	OC.166673_b OC.113156_b OC.113154_b OC.113146_b OC.113169_b OC.1078813_b OC.151111_ba OC.113152_b OC.113202_b OC.113168_b OC.113144_b OC.113111_b OC.151112_b OC.190474_eb OC.113160_b OC.113119_b OC.113136_b OC.125337_b OC.932935_b OC.1008017_b OC.113166_b OC.113155_b OC.113157_b OC.113193_b OC.177908_b OC.189541_b OC.113162_b OC.113118_b OC.113143_b OC.113127_b OC.373669_b OC.113120_b OC.113133_b…	RP02491
RP01537	C00190	C00935	0.666	K12455	OC.104759_b	RP13708
RP01537	C00190	C00935	0.666	K12453	OC.104764_b	RP03894
RP01537	C00190	C00935	0.645	K02377	OC.90196_b OC.90252_b OC.90197_b OC.90249_b OC.90212_b OC.90250_b OC.90253_b OC.90240_b OC.90209_b OC.90184_b OC.90172_b OC.90219_b OC.90242_b OC.90215_b OC.90213_b OC.90391_b OC.343340_ba OC.90220_b OC.90241_b OC.90200_b OC.90171_b OC.90207_b OC.247745_b OC.90230_b OC.90181_b OC.90231_b OC.90244_b OC.90198_b OC.90255_b OC.90237_b OC.90199_b OC.90239_b OC.90233_b OC.90210_b OC.90234_b OC.90228_b …	RP05296
RP01537	C00190	C00935	0.638	K01711	OC.90335_b OC.90308_b OC.90312_b OC.90316_b OC.90417_ba OC.90319_b OC.90293_b OC.90305_b OC.90295_b OC.90332_b OC.90291_b OC.90288_b OC.90315_b OC.90345_b OC.997920_b OC.90317_b OC.90344_b OC.90283_b OC.90299_b OC.133697_b OC.90279_b OC.90311_b OC.90304_b OC.90323_b OC.90306_b OC.90292_b OC.90284_b OC.90286_b OC.90282_b OC.90287_b OC.90333_b OC.90281_b OC.90318_b OC.90326_b OC.90340_b OC.90290_b …	RP01158
RP01537	C00190	C00935	0.617	K01790	OC.113144_b OC.125159_b OC.112972_b OC.113052_b OC.113615_b OC.112976_b OC.113036_b OC.113059_b OC.112969_b OC.113028_b OC.113025_b OC.113044_b OC.112961_b OC.340100_b OC.113051_b OC.112964_b OC.113027_b OC.113067_b OC.113616_b OC.113058_b OC.113066_b OC.112960_b OC.112968_b OC.112975_b OC.113019_b OC.113026_b OC.113092_b OC.112983_b OC.113071_b OC.113029_b OC.113015_b OC.113034_b OC.113065_b OC.…	RP05664
RP01537	C00190	C00935	0.606	K01710	OC.89585_b OC.89678_b OC.89634_b OC.89819_b OC.89631_b OC.89642_b OC.89583_b OC.89639_b OC.89838_b OC.89632_b OC.89827_b OC.89596_b OC.89823_b OC.89829_b OC.89620_b OC.89576_b OC.265434_b OC.89600_b OC.89687_b OC.89584_b OC.89648_b OC.89636_b OC.89641_b OC.89592_b OC.89806_b OC.89650_b OC.245249_b OC.89701_b OC.90768_ba OC.89627_b OC.89582_b OC.89635_b OC.89693_b OC.89628_b OC.89640_b OC.144603_b…	RP05663
RP01537	C00190	C00935	0.602	K01792	OC.400491_b OC.400492_b OC.400476_b OC.995529_b OC.400493_b OC.400485_b OC.400473_b OC.400479_b OC.400494_b OC.400483_b OC.400495_b OC.177618_b OC.400488_b OC.400486_b OC.400480_b OC.400474_b OC.400487_b OC.400489_b OC.400478_b OC.400490_b OC.1480998_b OC.400482_b OC.400475_b OC.400484_b OC.400481_b OC.400477_b	RP02453
RP01537	C00190	C00935	0.602	K13810	OC.151361_b OC.68430_b OC.68433_b OC.963903_b	RP02453
RP01537	C00190	C00935	0.602	K15916	OC.444428_b OC.444426_b OC.444430_b OC.988532_b OC.444443_b OC.444427_b OC.444425_b OC.444429_b	RP02453
RP01537	C00190	C00935	0.602	K01810	OC.70228_b OC.52201_b OC.52198_b OC.52200_b OC.52183_b OC.52171_b OC.60752_b OC.52221_b OC.52197_b OC.52150_b OC.52196_b OC.52169_b OC.56095_b OC.151361_b OC.56103_b OC.52176_b OC.247624_b OC.52195_b OC.52172_b OC.52170_b OC.52208_b OC.52149_b OC.52218_b OC.52225_b OC.52192_b OC.52187_b OC.56097_b OC.52175_b OC.52219_b OC.73958_b OC.82122_b OC.52186_b OC.52212_b OC.56101_b OC.56105_b OC.52214_b O…	RP02453
RP01537	C00190	C00935	0.602	K06859	OC.445686_b OC.445694_b OC.976713_b OC.445685_b OC.445684_b OC.445693_b OC.445690_b OC.445687_b OC.445688_b OC.445692_b OC.1540519_b OC.445691_b OC.445683_b OC.445689_b	RP02453
RP01537	C00190	C00935	0.591	K10011	OC.124203_b OC.124190_b OC.344212_b OC.124748_b OC.124231_b OC.1479896_b OC.265461_b	RP10990
RP01537	C00190	C00935	0.575	K01785	OC.262720_b OC.262718_b OC.262701_b OC.262729_b OC.262713_b OC.262657_b OC.262632_b OC.262665_b OC.262690_b OC.262725_b OC.262707_b OC.262728_b OC.262638_b OC.262689_b OC.262709_b OC.262687_b OC.262615_b OC.262682_b OC.262716_b OC.262649_b OC.262641_b OC.262654_b OC.343516_b OC.262627_b OC.262656_b OC.262721_b OC.262711_b OC.262625_b OC.262659_b OC.262719_b OC.262626_b OC.262703_b OC.262655_b OC.…	RP01629
RP01537	C00190	C00935	0.571	K13020	OC.103499_b	RP15952
RP01537	C00190	C00935	0.571	K13016	OC.932834_b	RP15952
RP01537	C00190	C00935	0.551	K15894	OC.212997_b OC.212994_b OC.213038_b OC.212993_b	RP15190
RP01537	C00190	C00935	0.531	K16044	OC.124802_b OC.124801_b	RP15614
RP01537	C00190	C00935	0.531	K00010	OC.229526_b OC.143671_b OC.103476_b OC.103559_b OC.103478_b OC.103469_b OC.103462_b OC.103466_b OC.103453_b OC.103457_b OC.1100568_b OC.403457_b OC.103454_b OC.134206_b OC.103643_eb OC.103455_b OC.103458_b OC.932002_b OC.103494_b OC.145563_b OC.103474_b OC.103461_b OC.103473_b OC.103460_b OC.103456_b OC.103493_b OC.103485_b OC.103463_b OC.189866_b OC.103948_eba OC.103475_b OC.103459_b OC.103477_b…	RP01347 RP15612
RP01537	C00190	C00935	0.531	K16043	OC.103468_b OC.103457_b	RP15614
RP01537	C00190	C00935	0.489	K13317	OC.261522_b	RP05599
RP01537	C00190	C00935	0.486	K06606	OC.937997_b OC.937993_b	RP15613
RP01537	C00190	C00935	0.48	K16435	OC.987666_b OC.464149_b OC.464141_b OC.987667_b OC.1384442_b OC.464143_b OC.464142_b OC.1123720_b OC.464148_b OC.464147_b OC.464146_b OC.464144_b OC.987669_b OC.987668_b	RP05592
RP01537	C00190	C00935	0.477	K00036	OC.370781_b OC.370770_b OC.370789_b OC.370773_b OC.370787_b OC.370786_b OC.370772_b OC.370784_b OC.370783_b OC.370769_b OC.370777_b OC.370763_b OC.370771_b OC.370776_b OC.370780_b OC.370779_b OC.370785_b OC.370767_b OC.370723_b OC.370790_b OC.370791_b OC.370764_b OC.370775_b OC.370792_b OC.1281457_b OC.1045572_b OC.370768_b OC.370774_b OC.370766_b OC.370796_b OC.370778_b OC.370794_b OC.407682_b O…	RP02450
RP01537	C00190	C00935	0.471	K13318	OC.300158_b	RP05600
RP01537	C00190	C00935	0.464	K03335	OC.934376_b OC.342491_eba OC.348920_b OC.342492_b OC.444737_ba OC.938663_b OC.934377_b OC.342486_b OC.934375_b OC.77645_b OC.342489_b OC.342490_b OC.342493_b OC.934378_b OC.977150_b OC.342488_b OC.324794_b OC.325090_b	RP05266 RP02493
RP01537	C00190	C00935	0.442	K00117	OC.163636_b OC.163633_b OC.163641_b OC.47381_b OC.163640_b OC.163635_b OC.163637_b OC.163645_b OC.47391_b OC.1479720_b OC.163642_b OC.403440_b OC.47364_b OC.47363_b OC.325948_b OC.163643_b OC.163627_b OC.163629_b OC.76696_b OC.163626_b	RP00321
RP01537	C00190	C00935	0.442	K00034	OC.40222_b OC.40278_b OC.39956_b OC.39829_b OC.40709_b OC.40126_b OC.40143_b OC.40227_b OC.81656_b OC.73331_b OC.40079_b OC.99311_b OC.73875_b OC.39984_b OC.39937_b OC.54107_b OC.39759_b OC.40943_b OC.48190_b OC.54569_b OC.43364_eb OC.40247_b OC.39723_b OC.41278_b	RP00184
RP01537	C00190	C00935	0.387	K16438	OC.125159_b OC.125156_b	RP09470
RP01537	C00190	C00935	0.324	K17195	OC.104927_b OC.85992_b	RP14214
RP01537	C00190	C00935	0.316	K05358	OC.163641_b OC.163638_b OC.163634_b OC.163639_b	RP00555
RP01537	C00190	C00935	0.316	K05887	OC.131472_b	RP00555
RP01635	C00223	C05608
RP01637	C00179	C04498
RP01742	C00261	C00561	0.519	K00055	OC.33012_b OC.33045_b OC.33010_b OC.33078_b OC.33009_b OC.33049_b OC.33038_b OC.33074_b OC.33047_b OC.33055_b OC.33035_b OC.33058_b OC.33042_b OC.33053_b OC.33050_b OC.33072_b OC.33069_b OC.33075_b OC.33076_b OC.33017_b OC.33031_b OC.33056_b OC.33057_b OC.33077_b OC.33040_b OC.33036_b OC.33039_b OC.33083_b OC.33051_b OC.33034_b OC.33016_b OC.246995_b OC.33052_b OC.33044_b OC.33041_b OC.33048_b	RP01738 RP04946 RP04945 RP04885
RP01742	C00261	C00561	0.448	K13954	OC.121116_b OC.121058_b OC.121142_b OC.121110_b OC.121124_b OC.121100_b OC.121169_b OC.121109_b OC.121129_b OC.121082_b OC.301984_b OC.121090_b OC.121119_b OC.120992_b OC.122294_b OC.191629_b OC.121103_b OC.121125_b OC.121023_b OC.122427_b OC.121000_b OC.121003_b OC.121007_b OC.121080_b OC.121024_b OC.121097_b OC.121130_b OC.121121_b OC.121092_b OC.121095_b OC.121127_b OC.145629_b OC.121002_b OC.…	RP09622 RP09285
RP01742	C00261	C00561	0.448	K00121	OC.33063_b OC.33071_b OC.33021_b OC.33599_b OC.33060_b OC.33020_b OC.33065_b OC.33029_b OC.33080_b OC.33014_b OC.33019_b OC.33066_b OC.33068_b OC.33025_b OC.33061_b OC.33023_b OC.33028_b OC.33607_b OC.33013_b OC.48624_b OC.33046_b OC.33059_b OC.33011_b OC.33022_b OC.33043_b OC.33081_b OC.33007_b OC.33062_b OC.33026_b OC.106538_b OC.33622_b OC.33008_b OC.33027_b OC.33024_b OC.33054_b OC.33037_b OC…	RP09622 RP09285
RP01742	C00261	C00561	0.448	K13953	OC.32936_b OC.32914_b OC.32946_b OC.32950_b OC.32971_b OC.32915_b OC.33110_b OC.32935_b OC.32930_b OC.32938_b OC.32905_b OC.32958_b OC.32970_b OC.78052_eb OC.105118_b OC.32959_b OC.32929_b OC.979853_b OC.32937_b OC.32922_b OC.218848_b OC.33940_b OC.32909_b OC.32926_b OC.32910_b OC.32948_b OC.32956_b OC.32902_b OC.32913_b OC.32917_b OC.32916_b OC.32932_b OC.249627_b OC.32947_b OC.373754_b OC.32925…	RP09622 RP09285
RP01742	C00261	C00561	0.448	K04072	OC.121045_b OC.121051_b OC.121050_b OC.121039_b OC.121042_b OC.121038_b OC.121948_b OC.121259_b OC.121282_b OC.121047_b OC.121275_b OC.121273_b OC.121036_b OC.121264_b OC.121276_b OC.121043_b OC.378997_b OC.121281_b OC.121037_b OC.121261_b OC.121279_b OC.121040_b OC.121044_b OC.121263_b OC.121041_b OC.121046_b OC.121048_b OC.121006_b OC.121131_b OC.121267_b OC.121262_b OC.121049_b OC.121272_b OC.…	RP09622 RP09285
RP01742	C00261	C00561	0.448	K00001	OC.33121_b OC.33070_b OC.116930_b OC.34030_b OC.33248_b OC.121089_b OC.403399_b OC.121095_b OC.176482_eb OC.121062_b OC.32956_b OC.32908_b OC.264184_b OC.121101_b OC.32929_b OC.121093_b OC.33068_b OC.105116_eb OC.121079_b OC.401749_b OC.216923_b OC.53713_eba OC.121032_b OC.401750_b OC.33249_b OC.121012_b OC.121134_b OC.33071_b OC.73568_b OC.121065_b OC.121026_b OC.34056_b OC.121017_b OC.32909_b O…	RP09622 RP09285
RP01742	C00261	C00561	0.333	K10617	OC.85788_b	RP04834
RP01862	C00323	C10945
RP01901	C00339	C02434
RP01905	C00341	C02462	0.619	K10187	OC.981258_b	RP11144 RP11143 RP12984
RP01905	C00341	C02462	0.42	K16188	OC.984894_b	RP15747
RP01905	C00341	C02462	0.189	K12250	OC.981258_b	RP02116
RP01907	C00341	C06074
RP01947	C00353	C01414	0.589	K10187	OC.981258_b	RP11144 RP12984 RP11143
RP01947	C00353	C01414	0.477	K12250	OC.981258_b	RP02116
RP01947	C00353	C01414	0.339	K10156	OC.1002879_b	RP11146
RP01949	C00353	C06089	0.449	K10156	OC.1002879_b	RP11146
RP01949	C00353	C06089	0.397	K01852	OC.298842_b OC.298841_b	RP02834
RP01949	C00353	C06089	0.323	K06443	OC.982336_b OC.1105899_b OC.464279_b OC.464282_b OC.982338_b OC.978293_b OC.462808_b OC.987715_b OC.462809_b OC.464280_b OC.462811_b OC.462810_b OC.464281_b OC.982337_b	RP11568
RP01984	C00376	C02110	0.33	K09845	OC.141979_b OC.249270_b	RP12012 RP12016 RP12029 RP12021
RP01984	C00376	C02110	0.323	K10209	OC.141950_b	RP15260
RP01984	C00376	C02110	0.264	K09516	OC.141905_b OC.141878_b OC.141884_b OC.141882_b OC.141891_b OC.141901_b OC.141876_b	RP11151
RP01984	C00376	C02110	0.256	K10027	OC.141959_b OC.141971_b OC.141956_b OC.141969_b OC.141970_b OC.141950_b OC.141981_b OC.141951_b OC.141972_b OC.141975_b OC.141973_b OC.141964_b OC.141967_b OC.141974_b OC.141955_b OC.141961_b OC.141965_b OC.141958_b OC.141894_b OC.141982_b OC.141983_b OC.141962_b OC.1161564_b OC.141954_b OC.372569_b OC.141963_b OC.141968_b OC.141957_b OC.141978_b OC.141976_b OC.141949_b	RP15184
RP02007	C00389	C04443	0.618	K15060	OC.344713_b OC.371915_b	RP14544
RP02007	C00389	C04443	0.602	K15970	OC.244431_b	RP09488
RP02007	C00389	C04443	0.537	K15886	OC.244411_b	RP09485
RP02007	C00389	C04443	0.508	K00543	OC.244443_b	RP02784 RP04509
RP02007	C00389	C04443	0.416	K15066	OC.343232_b	RP03166 RP04875
RP02007	C00389	C04443	0.409	K00588	OC.164795_b OC.164796_b OC.164809_b OC.964282_b OC.164822_b OC.164818_b OC.164803_b OC.176951_b OC.164792_b OC.164813_b OC.347453_b OC.164812_b OC.188985_b OC.263424_b OC.164794_b	RP11129 RP01863
RP02007	C00389	C04443	0.368	K00545	OC.402569_b	RP03933 RP02284 RP04493 RP02603 RP02926 RP04497 RP04400
RP02007	C00389	C04443	0.353	K15064	OC.343232_b	RP14536
RP02008	C00389	C05623	0.751	K01195	OC.44710_b OC.44709_b OC.44708_b OC.44714_b OC.44735_b OC.44712_b OC.44734_b OC.44715_b OC.117152_b OC.44711_b OC.57034_b OC.44719_b OC.53650_b OC.93438_b OC.178223_b OC.267485_b OC.44706_b OC.204893_b OC.44713_b OC.44781_b OC.44707_b OC.44716_b OC.44717_b OC.248400_b OC.106703_b	RP12697 RP09326
RP02008	C00389	C05623	0.703	K00699	OC.473729_eb	RP12697 RP09331 RP02149 RP09332 RP02756 RP12699
RP02008	C00389	C05623	0.593	K05350	OC.9438_b OC.25915_eb OC.34373_b OC.9444_b OC.92615_b OC.10748_eba OC.31772_b OC.9439_b OC.12999_b OC.12023_b OC.9702_b OC.64933_b OC.9446_b OC.9441_b OC.13541_b OC.10749_b OC.28635_eb OC.11410_b OC.81750_b OC.1290218_b OC.86751_b OC.375666_b OC.265106_b OC.9440_b OC.9447_b OC.9445_b OC.38733_b OC.319094_b OC.8893_b OC.9443_b OC.10750_b OC.9442_b OC.48208_b OC.26001_b	RP04606
RP02008	C00389	C05623	0.593	K05349	OC.31227_b OC.31241_b OC.31174_b OC.31179_b OC.31236_b OC.31177_b OC.31238_b OC.31159_b OC.31252_b OC.31209_b OC.31176_b OC.84759_b OC.31200_b OC.31205_b OC.31153_b OC.31228_b OC.31272_b OC.31253_b OC.175881_b OC.31199_b OC.31182_b OC.31274_b OC.31210_b OC.31197_b OC.31223_b OC.56698_b OC.31158_b OC.31231_b OC.31214_b OC.31215_b OC.31151_b OC.31250_b OC.31247_b OC.31207_b OC.31154_b OC.31184_b OC…	RP04606
RP02008	C00389	C05623	0.578	K01222	OC.435234_b OC.435273_b OC.435269_b OC.435274_b OC.1027709_b OC.1129550_b OC.435268_b OC.1481233_b OC.435235_b	RP04728
RP02008	C00389	C05623	0.548	K01223	OC.6741_b OC.25915_eb OC.6439_b OC.8893_b OC.6554_eb OC.7107_eb OC.373473_b OC.283164_b OC.10449_b OC.322572_b OC.65221_b OC.1028263_b OC.403781_b OC.230057_b OC.1027557_b OC.1028262_b OC.38500_b OC.86751_b OC.7469_b OC.87087_b OC.92963_b OC.219475_b OC.125602_b OC.233063_b OC.322565_b OC.1284396_b OC.1286842_b OC.1480298_b OC.70258_b OC.1027528_b OC.1537483_b OC.1481394_b OC.286441_b OC.286422_b…	RP04731
RP02010	C00389	C01617	0.331	K05281	OC.198918_b OC.981327_b OC.198920_b	RP09084 RP02597 RP12114 RP12115
RP02040	C00406	C02666
RP02048	C00411	C05610
RP02071	C00423	C00811	0.709	K05712	OC.92477_eb OC.69310_b OC.73950_b OC.264514_b OC.69313_b OC.69311_b OC.93114_b OC.73298_b OC.92444_b OC.69314_b OC.42822_b OC.64884_b OC.69312_b OC.1393325_b OC.1393326_b OC.1471209_b OC.42859_b OC.70308_b OC.42830_b	RP09575 RP09312
RP02071	C00423	C00811	0.621	K16901	OC.426637_b	RP02416 RP01777 RP02923
RP02071	C00423	C00811	0.592	K15765	OC.933327_b OC.248444_b	RP03185 RP03176
RP02071	C00423	C00811	0.592	K15763	OC.981825_b OC.455356_ba	RP03185 RP03176
RP02071	C00423	C00811	0.592	K15761	OC.979335_b	RP03185 RP03176
RP02071	C00423	C00811	0.592	K15762	OC.979336_b OC.405387_b	RP03185 RP03176
RP02071	C00423	C00811	0.592	K15760	OC.447206_b OC.447207_b	RP03185 RP03176
RP02071	C00423	C00811	0.592	K15764	OC.455355_ba	RP03185 RP03176
RP02071	C00423	C00811	0.59	K16245	OC.999103_b	RP15830 RP01117 RP03175 RP03217
RP02071	C00423	C00811	0.59	K16243	OC.990121_b	RP15830 RP01117 RP03175 RP03217
RP02071	C00423	C00811	0.59	K16246	OC.248443_b	RP15830 RP01117 RP03175 RP03217
RP02071	C00423	C00811	0.59	K16249	OC.1104618_b OC.1104619_b	RP15830 RP01117 RP03175 RP03217
RP02071	C00423	C00811	0.59	K16242	OC.447205_b	RP15830 RP01117 RP03175 RP03217
RP02071	C00423	C00811	0.59	K16244	OC.981824_b	RP15830 RP01117 RP03175 RP03217
RP02071	C00423	C00811	0.555	K03380	OC.48548_b OC.994098_b OC.48550_b OC.48552_b OC.48547_b OC.48549_b OC.48551_b	RP01117 RP03182 RP04849
RP02071	C00423	C00811	0.522	K00505	OC.85517_b OC.283631_b OC.344582_b OC.145227_b OC.281917_b OC.85522_b OC.85516_b OC.85518_b OC.85514_b OC.299773_b OC.189368_b OC.344572_b OC.322890_b OC.85523_b OC.85515_b OC.85520_b OC.85521_b OC.373984_b OC.1122143_b OC.85511_b OC.85519_b OC.246023_b	RP02171 RP00123 RP00780
RP02071	C00423	C00811	0.506	K10676	OC.43250_b OC.43247_b OC.43255_b OC.43245_b OC.43248_b OC.43254_b OC.43249_b	RP05049 RP03618
RP02071	C00423	C00811	0.482	K00483	OC.426612_b OC.426637_b OC.426618_b OC.426619_b OC.426636_b OC.426624_b OC.426635_b OC.426615_b OC.426611_b OC.426648_b OC.426610_b OC.426614_b OC.426617_b OC.976789_b OC.426616_b OC.426609_b OC.426649_b OC.426613_b	RP02416 RP02923
RP02071	C00423	C00811	0.482	K00484	OC.472407_eb OC.248322_b OC.248324_b OC.191046_b OC.191044_b OC.132985_b	RP02416 RP02923
RP02071	C00423	C00811	0.471	K04109	OC.225612_b	RP11165
RP02071	C00423	C00811	0.471	K04107	OC.225736_b	RP11165
RP02071	C00423	C00811	0.471	K04108	OC.225398_b	RP11165
RP02071	C00423	C00811	0.47	K00500	OC.457474_b OC.968083_b OC.457467_b OC.457475_b OC.457472_b OC.1015367_b OC.457468_b OC.968084_b OC.457476_eb	RP01761
RP02071	C00423	C00811	0.469	K07824	OC.1002316_b	RP01415
RP02071	C00423	C00811	0.441	K00501	OC.457476_eb	RP00123
RP02071	C00423	C00811	0.435	K00481	OC.970532_b OC.982989_b OC.1449912_b OC.344371_b OC.349017_eb OC.1102239_b	RP00474
RP02071	C00423	C00811	0.431	K00486	OC.216499_b OC.216500_b OC.216501_b OC.216503_b OC.216507_b OC.216504_b OC.216502_b OC.216506_b OC.219076_eb	RP01876
RP02071	C00423	C00811	0.397	K03688	OC.91503_b OC.91529_b OC.91499_b OC.91552_b OC.91549_b OC.91537_b OC.91548_b OC.91532_b OC.91555_b OC.91528_b OC.91516_b OC.91543_b OC.91505_b OC.91547_b OC.91554_b OC.91533_b OC.91507_b OC.91527_b OC.91562_b OC.91541_b OC.91508_b OC.91520_b OC.91534_b OC.125572_b OC.91493_b OC.91557_b OC.91484_b OC.91515_b OC.91489_b OC.91524_b OC.91535_b OC.91495_b OC.91502_b OC.91560_b OC.166434_b OC.91525_b O…	RP13756
RP02071	C00423	C00811	0.352	K08686	OC.150718_b	RP01248
RP02071	C00423	C00811	0.352	K11311	OC.212845_b OC.230851_b OC.190796_b OC.1449852_b	RP00543
RP02071	C00423	C00811	0.352	K05599	OC.150712_b OC.150709_b OC.150714_b	RP00543
RP02071	C00423	C00811	0.352	K16320	OC.1103670_b OC.1103672_b OC.998024_b OC.981933_b OC.1103673_b OC.981934_b OC.981935_b OC.1063457_b OC.1336208_b OC.1103671_b OC.1438506_b	RP00543
RP02071	C00423	C00811	0.352	K05710	OC.936573_b OC.936571_b OC.407891_b OC.347480_b OC.936568_b OC.936569_b OC.341458_b OC.1336726_b OC.341444_b OC.936572_b OC.936562_b OC.341460_b OC.341431_b OC.1026370_b OC.998317_b OC.936570_b OC.341456_b OC.1072995_b OC.374115_b OC.1108401_b OC.341442_b OC.409237_b OC.341454_b OC.347233_b OC.341466_b OC.341434_b OC.341464_b OC.341432_b OC.402147_b OC.341480_b OC.341462_b OC.1009818_b OC.341459_…	RP00543
RP02071	C00423	C00811	0.352	K16319	OC.190831_b OC.150688_b OC.150738_b OC.150686_b OC.150687_b OC.150711_b OC.150750_b OC.150684_b	RP00543
RP02071	C00423	C00811	0.352	K05600	OC.1067791_b OC.1103762_b	RP00543
RP02071	C00423	C00811	0.352	K00529	OC.110187_b OC.145073_b OC.110146_b OC.110203_b OC.110397_b OC.110208_b OC.110145_b OC.110189_b OC.110142_b OC.110193_b OC.110201_b OC.1108416_b OC.110173_b OC.110214_b OC.110181_b OC.110219_b OC.110185_b OC.324399_b OC.110199_b OC.110215_b OC.110171_b OC.110178_b OC.406118_b OC.110224_b OC.110179_b OC.264943_b OC.110188_b OC.151648_b OC.953833_b OC.1104617_b OC.110211_b OC.110207_b OC.346826_b O…	RP00543
RP02071	C00423	C00811	0.342	K00480	OC.143980_b OC.111183_b OC.111171_b OC.111161_b OC.117804_b OC.111163_b OC.111167_b OC.111170_b OC.111165_b OC.111166_b OC.111168_b OC.301138_b OC.111162_b OC.111181_b OC.111169_b OC.111184_b OC.117257_b OC.111172_b OC.111182_b OC.111159_b OC.111164_b OC.151657_b OC.118097_b	RP01120 RP09286 RP09393
RP02071	C00423	C00811	0.326	K03393	OC.1015367_b	RP02138
RP02071	C00423	C00811	0.317	K14974	OC.111171_b	RP03032
RP02071	C00423	C00811	0.314	K00457	OC.449126_b OC.449130_b OC.449122_b OC.449127_b OC.449124_b OC.449120_b OC.449114_b OC.449118_b OC.449136_b OC.449121_b OC.449132_b OC.449129_b OC.449119_b OC.449123_b OC.937993_b OC.937996_b OC.449105_b OC.449117_b OC.449131_b OC.449115_b OC.449116_b OC.449128_b	RP01464
RP02122	C00450	C04076	0.033	K01935	OC.394524_b OC.394489_b OC.394525_b OC.394526_b OC.988047_b OC.394523_b OC.394503_b OC.1075663_b OC.394529_b OC.394513_b OC.405197_b OC.394505_b OC.988048_b OC.394507_b OC.394498_b OC.394490_b OC.394521_b OC.394500_b OC.394504_b OC.394491_b OC.394509_b OC.1025409_b OC.1037760_b OC.394510_b OC.394497_b OC.394502_b OC.1326221_b OC.967725_b OC.394534_b OC.394493_b OC.394514_b OC.394531_b OC.394508_b…	RP02821
RP02122	C00450	C04076	0.022	K00799	OC.217139_b OC.216459_b OC.282142_b OC.374866_b OC.229887_eb OC.217136_b OC.217123_b OC.1023044_b OC.323255_b OC.217212_b OC.990901_b OC.1024533_b OC.990902_b OC.230769_b OC.969396_b OC.217054_b OC.372022_b OC.301313_b OC.216452_b OC.1019615_b OC.217137_b OC.216457_b OC.229297_b OC.404180_b OC.403251_b OC.216461_b OC.217035_b OC.1061921_b OC.217039_b OC.217040_b OC.283006_b OC.217151_b OC.1104524…	RP13148
RP02122	C00450	C04076	0.014	K01499	OC.430159_b OC.430164_b OC.430160_b OC.430158_b OC.430162_b OC.430163_b OC.430161_b	RP11290
RP02167	C00482	C05619	0.762	K00588	OC.164795_b OC.164796_b OC.164809_b OC.964282_b OC.164822_b OC.164818_b OC.164803_b OC.176951_b OC.164792_b OC.164813_b OC.347453_b OC.164812_b OC.188985_b OC.263424_b OC.164794_b	RP11129 RP01863
RP02167	C00482	C05619	0.669	K15064	OC.343232_b	RP14536
RP02167	C00482	C05619	0.61	K00545	OC.402569_b	RP02926 RP03933 RP04497 RP02284 RP04493 RP02603 RP04400
RP02167	C00482	C05619	0.585	K15066	OC.343232_b	RP03166 RP04875
RP02167	C00482	C05619	0.459	K15060	OC.344713_b OC.371915_b	RP14544
RP02167	C00482	C05619	0.455	K00543	OC.244443_b	RP04509 RP02784
RP02167	C00482	C05619	0.388	K00568	OC.281288_b OC.281282_b OC.281294_b OC.281291_b OC.281279_b OC.448376_b OC.281289_b OC.281278_b OC.281295_b OC.936198_b OC.281281_b OC.281283_b OC.935287_b OC.934425_b OC.281290_b OC.281277_b OC.189369_eb OC.281285_b OC.968971_b OC.281287_b OC.407387_b OC.934527_b OC.281280_b OC.1446557_b OC.956611_b OC.281276_b OC.943092_b OC.975510_b OC.286020_b OC.471806_eb OC.1422464_b OC.166029_b OC.279369_b…	RP13758
RP02167	C00482	C05619	0.322	K15970	OC.244431_b	RP09488
RP02169	C00482	C00933	0.185	K15971	OC.243609_b	RP09491
RP02169	C00482	C00933	0.162	K01058	OC.471398_eb OC.1008472_b OC.1008475_b OC.1008473_b OC.1008474_b	RP13421 RP10847
RP02169	C00482	C00933	0.147	K06129	OC.472529_eb	RP02462
RP02169	C00482	C00933	0.138	K16342	OC.474700_b	RP10847 RP00252
RP02169	C00482	C00933	0.125	K16795	OC.475195_eb	RP04090
RP02169	C00482	C00933	0.125	K01062	OC.473147_eb	RP04090
RP02169	C00482	C00933	0.122	K03428	OC.457559_b OC.457562_b OC.457560_b OC.457558_b OC.1105535_b OC.457557_b OC.457561_b OC.1003314_b	RP03870
RP02213	C00389	C01750	0.763	K01195	OC.44710_b OC.44709_b OC.44708_b OC.44714_b OC.44735_b OC.44712_b OC.44734_b OC.44715_b OC.117152_b OC.44711_b OC.57034_b OC.44719_b OC.53650_b OC.93438_b OC.178223_b OC.267485_b OC.44706_b OC.204893_b OC.44713_b OC.44781_b OC.44707_b OC.44716_b OC.44717_b OC.248400_b OC.106703_b	RP12697 RP09326
RP02213	C00389	C01750	0.715	K00699	OC.473729_eb	RP12697 RP09331 RP02149 RP09332 RP02756 RP12699
RP02213	C00389	C01750	0.584	K01222	OC.435234_b OC.435273_b OC.435269_b OC.435274_b OC.1027709_b OC.1129550_b OC.435268_b OC.1481233_b OC.435235_b	RP04728
RP02213	C00389	C01750	0.572	K05350	OC.9438_b OC.25915_eb OC.34373_b OC.9444_b OC.92615_b OC.10748_eba OC.31772_b OC.9439_b OC.12999_b OC.12023_b OC.9702_b OC.64933_b OC.9446_b OC.9441_b OC.13541_b OC.10749_b OC.28635_eb OC.11410_b OC.81750_b OC.1290218_b OC.86751_b OC.375666_b OC.265106_b OC.9440_b OC.9447_b OC.9445_b OC.38733_b OC.319094_b OC.8893_b OC.9443_b OC.10750_b OC.9442_b OC.48208_b OC.26001_b	RP04606
RP02213	C00389	C01750	0.572	K05349	OC.31227_b OC.31241_b OC.31174_b OC.31179_b OC.31236_b OC.31177_b OC.31238_b OC.31159_b OC.31252_b OC.31209_b OC.31176_b OC.84759_b OC.31200_b OC.31205_b OC.31153_b OC.31228_b OC.31272_b OC.31253_b OC.175881_b OC.31199_b OC.31182_b OC.31274_b OC.31210_b OC.31197_b OC.31223_b OC.56698_b OC.31158_b OC.31231_b OC.31214_b OC.31215_b OC.31151_b OC.31250_b OC.31247_b OC.31207_b OC.31154_b OC.31184_b OC…	RP04606
RP02213	C00389	C01750	0.554	K01223	OC.6741_b OC.25915_eb OC.6439_b OC.8893_b OC.6554_eb OC.7107_eb OC.373473_b OC.283164_b OC.10449_b OC.322572_b OC.65221_b OC.1028263_b OC.403781_b OC.230057_b OC.1027557_b OC.1028262_b OC.38500_b OC.86751_b OC.7469_b OC.87087_b OC.92963_b OC.219475_b OC.125602_b OC.233063_b OC.322565_b OC.1284396_b OC.1286842_b OC.1480298_b OC.70258_b OC.1027528_b OC.1537483_b OC.1481394_b OC.286441_b OC.286422_b…	RP04731
RP02219	C00509	C05631	0.567	K00505	OC.85517_b OC.283631_b OC.344582_b OC.145227_b OC.281917_b OC.85522_b OC.85516_b OC.85518_b OC.85514_b OC.299773_b OC.189368_b OC.344572_b OC.322890_b OC.85523_b OC.85515_b OC.85520_b OC.85521_b OC.373984_b OC.1122143_b OC.85511_b OC.85519_b OC.246023_b	RP00780 RP02171 RP00123
RP02219	C00509	C05631	0.501	K03380	OC.48548_b OC.994098_b OC.48550_b OC.48552_b OC.48547_b OC.48549_b OC.48551_b	RP04849 RP03182 RP01117
RP02219	C00509	C05631	0.473	K10676	OC.43250_b OC.43247_b OC.43255_b OC.43245_b OC.43248_b OC.43254_b OC.43249_b	RP05049 RP03618
RP02219	C00509	C05631	0.439	K16245	OC.999103_b	RP01117 RP03217 RP03175 RP15830
RP02219	C00509	C05631	0.439	K16243	OC.990121_b	RP01117 RP03217 RP03175 RP15830
RP02219	C00509	C05631	0.439	K16246	OC.248443_b	RP01117 RP03217 RP03175 RP15830
RP02219	C00509	C05631	0.439	K16249	OC.1104618_b OC.1104619_b	RP01117 RP03217 RP03175 RP15830
RP02219	C00509	C05631	0.439	K16242	OC.447205_b	RP01117 RP03217 RP03175 RP15830
RP02219	C00509	C05631	0.439	K16244	OC.981824_b	RP01117 RP03217 RP03175 RP15830
RP02219	C00509	C05631	0.438	K07408	OC.178711_b	RP00359
RP02219	C00509	C05631	0.433	K05712	OC.92477_eb OC.69310_b OC.73950_b OC.264514_b OC.69313_b OC.69311_b OC.93114_b OC.73298_b OC.92444_b OC.69314_b OC.42822_b OC.64884_b OC.69312_b OC.1393325_b OC.1393326_b OC.1471209_b OC.42859_b OC.70308_b OC.42830_b	RP09312 RP09575
RP02219	C00509	C05631	0.419	K16901	OC.426637_b	RP02416 RP02923
RP02219	C00509	C05631	0.419	K00483	OC.426612_b OC.426637_b OC.426618_b OC.426619_b OC.426636_b OC.426624_b OC.426635_b OC.426615_b OC.426611_b OC.426648_b OC.426610_b OC.426614_b OC.426617_b OC.976789_b OC.426616_b OC.426609_b OC.426649_b OC.426613_b	RP02416 RP02923
RP02219	C00509	C05631	0.419	K00484	OC.472407_eb OC.248322_b OC.248324_b OC.191046_b OC.191044_b OC.132985_b	RP02416 RP02923
RP02219	C00509	C05631	0.396	K00501	OC.457476_eb	RP00123
RP02219	C00509	C05631	0.392	K00481	OC.970532_b OC.982989_b OC.1449912_b OC.344371_b OC.349017_eb OC.1102239_b	RP00474
RP02219	C00509	C05631	0.369	K15765	OC.933327_b OC.248444_b	RP03176 RP03185
RP02219	C00509	C05631	0.369	K15763	OC.981825_b OC.455356_ba	RP03176 RP03185
RP02219	C00509	C05631	0.369	K15761	OC.979335_b	RP03176 RP03185
RP02219	C00509	C05631	0.369	K15762	OC.979336_b OC.405387_b	RP03176 RP03185
RP02219	C00509	C05631	0.369	K15760	OC.447206_b OC.447207_b	RP03176 RP03185
RP02219	C00509	C05631	0.369	K15764	OC.455355_ba	RP03176 RP03185
RP02219	C00509	C05631	0.364	K00480	OC.143980_b OC.111183_b OC.111171_b OC.111161_b OC.117804_b OC.111163_b OC.111167_b OC.111170_b OC.111165_b OC.111166_b OC.111168_b OC.301138_b OC.111162_b OC.111181_b OC.111169_b OC.111184_b OC.117257_b OC.111172_b OC.111182_b OC.111159_b OC.111164_b OC.151657_b OC.118097_b	RP09393 RP01120 RP09641 RP09286
RP02219	C00509	C05631	0.335	K03391	OC.264514_b OC.42853_b OC.73298_b OC.42822_b OC.42827_b OC.42838_b	RP11483
RP02219	C00509	C05631	0.334	K03688	OC.91503_b OC.91529_b OC.91499_b OC.91552_b OC.91549_b OC.91537_b OC.91548_b OC.91532_b OC.91555_b OC.91528_b OC.91516_b OC.91543_b OC.91505_b OC.91547_b OC.91554_b OC.91533_b OC.91507_b OC.91527_b OC.91562_b OC.91541_b OC.91508_b OC.91520_b OC.91534_b OC.125572_b OC.91493_b OC.91557_b OC.91484_b OC.91515_b OC.91489_b OC.91524_b OC.91535_b OC.91495_b OC.91502_b OC.91560_b OC.166434_b OC.91525_b O…	RP13756
RP02219	C00509	C05631	0.317	K16048	OC.228362_b OC.933235_b	RP15413
RP02219	C00509	C05631	0.317	K16047	OC.976298_b	RP15413
RP02219	C00509	C05631	0.316	K04109	OC.225612_b	RP11165
RP02219	C00509	C05631	0.316	K04107	OC.225736_b	RP11165
RP02219	C00509	C05631	0.316	K04108	OC.225398_b	RP11165
RP02219	C00509	C05631	0.305	K14974	OC.111171_b	RP03032
RP02219	C00509	C05631	0.305	K00500	OC.457474_b OC.968083_b OC.457467_b OC.457475_b OC.457472_b OC.1015367_b OC.457468_b OC.968084_b OC.457476_eb	RP01761
RP02219	C00509	C05631	0.304	K07824	OC.1002316_b	RP01415
RP02221	C00509	C00974	0.396	K00799	OC.217139_b OC.216459_b OC.282142_b OC.374866_b OC.229887_eb OC.217136_b OC.217123_b OC.1023044_b OC.323255_b OC.217212_b OC.990901_b OC.1024533_b OC.990902_b OC.230769_b OC.969396_b OC.217054_b OC.372022_b OC.301313_b OC.216452_b OC.1019615_b OC.217137_b OC.216457_b OC.229297_b OC.404180_b OC.403251_b OC.216461_b OC.217035_b OC.1061921_b OC.217039_b OC.217040_b OC.283006_b OC.217151_b OC.1104524…	RP10273
RP02221	C00509	C00974	0.384	K01253	OC.31389_b OC.31390_b OC.31391_b OC.990403_b OC.31388_b OC.31393_b OC.124905_b OC.42768_b OC.151589_b OC.86184_b OC.264016_b OC.189263_b OC.31392_b OC.144150_b OC.164990_eb OC.31381_b OC.229697_b OC.70353_b	RP10270 RP10183 RP10182
RP02223	C00509	C06561
RP02262	C00540	C00903
RP02296	C00553	C00843	0.5	K12466	OC.45267_b	RP05465
RP02296	C00553	C00843	0.462	K00055	OC.33012_b OC.33045_b OC.33010_b OC.33078_b OC.33009_b OC.33049_b OC.33038_b OC.33074_b OC.33047_b OC.33055_b OC.33035_b OC.33058_b OC.33042_b OC.33053_b OC.33050_b OC.33072_b OC.33069_b OC.33075_b OC.33076_b OC.33017_b OC.33031_b OC.33056_b OC.33057_b OC.33077_b OC.33040_b OC.33036_b OC.33039_b OC.33083_b OC.33051_b OC.33034_b OC.33016_b OC.246995_b OC.33052_b OC.33044_b OC.33041_b OC.33048_b	RP02054
RP02296	C00553	C00843	0.434	K07535	OC.40353_b OC.73893_b OC.77507_b OC.98610_b OC.40194_b OC.39746_b OC.60064_b	RP11799
RP02296	C00553	C00843	0.395	K07538	OC.134818_b	RP11697
RP02296	C00553	C00843	0.363	K00423	OC.204244_b OC.112588_b OC.112555_b OC.176491_b OC.112557_b	RP00250
RP02296	C00553	C00843	0.338	K00103	OC.262808_b OC.1078364_b OC.968101_b OC.262798_b OC.262794_b	RP02823 RP01025
RP02296	C00553	C00843	0.317	K08081	OC.45275_b OC.45279_b OC.45277_b OC.45278_b OC.45276_b	RP02541
RP02296	C00553	C00843	0.316	K00014	OC.131477_b OC.131472_b OC.131471_b OC.372379_b OC.321598_b OC.131376_b OC.131410_b OC.131467_b OC.152675_b OC.134445_b OC.131405_b OC.131458_b OC.131346_b OC.131476_b OC.131474_b OC.131333_b OC.131465_b OC.131461_b OC.131434_b OC.131406_b OC.190273_b OC.345789_b OC.176241_b OC.131452_b OC.131408_b OC.131435_b OC.131363_b OC.134878_b OC.131331_b OC.152778_b OC.131436_b OC.131449_b OC.131447_b OC.…	RP00577
RP02296	C00553	C00843	0.316	K05887	OC.131472_b	RP00577
RP02296	C00553	C00843	0.316	K13832	OC.177054_b OC.131337_b OC.131415_b OC.131335_b OC.131364_b OC.204530_b OC.325744_b OC.131334_b OC.131336_b OC.131433_b	RP00577
RP02296	C00553	C00843	0.316	K05358	OC.163641_b OC.163638_b OC.163634_b OC.163639_b	RP00577
RP02296	C00553	C00843	0.316	K13318	OC.300158_b	RP05600
RP02296	C00553	C00843	0.303	K07537	OC.81688_b OC.67126_b OC.77475_b	RP11658
RP02334	C00031	C00761	0.729	K05350	OC.9438_b OC.25915_eb OC.34373_b OC.9444_b OC.92615_b OC.10748_eba OC.31772_b OC.9439_b OC.12999_b OC.12023_b OC.9702_b OC.64933_b OC.9446_b OC.9441_b OC.13541_b OC.10749_b OC.28635_eb OC.11410_b OC.81750_b OC.1290218_b OC.86751_b OC.375666_b OC.265106_b OC.9440_b OC.9447_b OC.9445_b OC.38733_b OC.319094_b OC.8893_b OC.9443_b OC.10750_b OC.9442_b OC.48208_b OC.26001_b	RP04605
RP02334	C00031	C00761	0.729	K05349	OC.31227_b OC.31241_b OC.31174_b OC.31179_b OC.31236_b OC.31177_b OC.31238_b OC.31159_b OC.31252_b OC.31209_b OC.31176_b OC.84759_b OC.31200_b OC.31205_b OC.31153_b OC.31228_b OC.31272_b OC.31253_b OC.175881_b OC.31199_b OC.31182_b OC.31274_b OC.31210_b OC.31197_b OC.31223_b OC.56698_b OC.31158_b OC.31231_b OC.31214_b OC.31215_b OC.31151_b OC.31250_b OC.31247_b OC.31207_b OC.31154_b OC.31184_b OC…	RP04605
RP02334	C00031	C00761	0.673	K01222	OC.435234_b OC.435273_b OC.435269_b OC.435274_b OC.1027709_b OC.1129550_b OC.435268_b OC.1481233_b OC.435235_b	RP04729
RP02334	C00031	C00761	0.664	K01223	OC.6741_b OC.25915_eb OC.6439_b OC.8893_b OC.6554_eb OC.7107_eb OC.373473_b OC.283164_b OC.10449_b OC.322572_b OC.65221_b OC.1028263_b OC.403781_b OC.230057_b OC.1027557_b OC.1028262_b OC.38500_b OC.86751_b OC.7469_b OC.87087_b OC.92963_b OC.219475_b OC.125602_b OC.233063_b OC.322565_b OC.1284396_b OC.1286842_b OC.1480298_b OC.70258_b OC.1027528_b OC.1537483_b OC.1481394_b OC.286441_b OC.286422_b…	RP04730
RP02334	C00031	C00761	0.551	K01195	OC.44710_b OC.44709_b OC.44708_b OC.44714_b OC.44735_b OC.44712_b OC.44734_b OC.44715_b OC.117152_b OC.44711_b OC.57034_b OC.44719_b OC.53650_b OC.93438_b OC.178223_b OC.267485_b OC.44706_b OC.204893_b OC.44713_b OC.44781_b OC.44707_b OC.44716_b OC.44717_b OC.248400_b OC.106703_b	RP11006 RP12946
RP02365	C00616	C01155	0.496	K01014	OC.340593_b OC.340595_b OC.340594_b OC.340590_b OC.340592_b OC.975992_b	RP01382
RP02365	C00616	C01155	0.472	K01130	OC.62907_b OC.62851_b OC.62895_b OC.62872_b OC.62838_b OC.62870_b OC.62906_b OC.62869_b OC.62882_b OC.62905_b OC.62854_b OC.62846_b OC.62861_b OC.62858_b OC.62866_b OC.62842_b OC.62890_b OC.62875_b OC.62900_b OC.62864_b OC.62901_b OC.62883_b OC.62839_b OC.62903_b OC.62843_b OC.62897_b OC.62862_b OC.62887_b OC.62852_b OC.998553_b OC.62898_b OC.62865_b OC.99275_eb OC.62855_b OC.62880_b OC.62885_b O…	RP00341
RP02423	C03742	C03766	0.491	K15757	OC.336655_b	RP00827 RP00841 RP02297 RP00840
RP02423	C03742	C03766	0.491	K15758	OC.1503884_b	RP00827 RP00841 RP02297 RP04867 RP00840
RP02423	C03742	C03766	0.399	K15762	OC.979336_b OC.405387_b	RP02297
RP02423	C03742	C03766	0.399	K15765	OC.933327_b OC.248444_b	RP02297
RP02423	C03742	C03766	0.399	K15760	OC.447206_b OC.447207_b	RP02297
RP02423	C03742	C03766	0.399	K15764	OC.455355_ba	RP02297
RP02423	C03742	C03766	0.399	K15763	OC.981825_b OC.455356_ba	RP02297
RP02423	C03742	C03766	0.399	K15761	OC.979335_b	RP02297
RP02423	C03742	C03766	0.396	K14579	OC.150691_b OC.150743_b	RP05330
RP02423	C03742	C03766	0.396	K17048	OC.102050_b	RP05330
RP02423	C03742	C03766	0.396	K14578	OC.1336726_b OC.341455_b OC.341463_b OC.341456_b OC.341454_b OC.341457_b OC.341441_b	RP05330
RP02423	C03742	C03766	0.396	K10700	OC.63175_b	RP05330
RP02423	C03742	C03766	0.396	K17049	OC.431437_b	RP05330
RP02423	C03742	C03766	0.396	K14580	OC.1080502_b OC.447270_b OC.1453808_b	RP05330
RP02423	C03742	C03766	0.396	K14581	OC.1337164_b OC.218348_b OC.218440_b OC.265409_b OC.267910_b	RP05330
RP02423	C03742	C03766	0.379	K10616	OC.336647_b	RP04867
RP02423	C03742	C03766	0.297	K16421	OC.449125_b OC.449122_b OC.449106_b	RP11280
RP02423	C03742	C03766	0.209	K03707	OC.344660_b OC.196502_b OC.373781_b OC.196681_b OC.196507_b OC.196512_b OC.277602_eba OC.246489_eb OC.404067_b OC.196509_b OC.218420_b OC.196508_b OC.300292_eb OC.465876_b OC.196516_b OC.196679_b OC.196514_b OC.196519_b OC.229979_b OC.196510_b OC.264448_b OC.1001206_b OC.261638_ba OC.1060958_b OC.1048460_b OC.196505_b OC.345231_b OC.304859_b OC.196518_b OC.196506_b OC.196511_b OC.376717_b OC.4658…	RP15656
RP02423	C03742	C03766	0.187	K07408	OC.178711_b	RP14772
RP02548	C00177	C02512
RP02549	C00736	C02512	0.466	K04487	OC.95950_b OC.96084_b OC.96026_b OC.95944_b OC.95977_b OC.96122_b OC.96100_b OC.96067_b OC.96020_b OC.95954_b OC.96092_b OC.300544_b OC.96094_b OC.96061_b OC.96064_b OC.96101_b OC.95934_b OC.95941_b OC.95953_b OC.96007_b OC.96096_b OC.96072_b OC.96018_b OC.95991_b OC.95996_b OC.96032_b OC.95985_b OC.95987_b OC.96056_b OC.95840_b OC.95999_b OC.96033_b OC.95937_b OC.96102_b OC.95958_b OC.96115_b OC…	RP10822
RP02570	C00757	C03329	0.429	K05281	OC.198918_b OC.981327_b OC.198920_b	RP12115 RP12114 RP02597 RP09084
RP02570	C00757	C03329	0.272	K00218	OC.173652_b OC.190143_b OC.173567_b OC.173605_b OC.173582_b OC.173574_b OC.173622_b OC.229726_b	RP03465 RP05485
RP02570	C00757	C03329	0.272	K11334	OC.1104280_b OC.400781_b	RP14280 RP14286
RP02570	C00757	C03329	0.272	K11335	OC.400779_b	RP14280 RP14286
RP02570	C00757	C03329	0.272	K11333	OC.296516_b	RP14280 RP14286
RP02570	C00757	C03329	0.271	K00287	OC.363256_b OC.371340_b OC.400870_b OC.363228_b OC.363204_b OC.363178_b OC.363207_b OC.1015423_b OC.363160_b OC.363211_b OC.969681_b OC.363155_b OC.363169_b OC.969683_b OC.363201_b OC.363203_b OC.363353_b OC.363227_b OC.363230_b OC.363229_b OC.363164_b OC.363171_b OC.1013175_b OC.363172_b OC.363181_b OC.363176_b OC.363162_b OC.363355_b OC.400868_b OC.320808_b OC.363226_b OC.363205_b OC.363218_b O…	RP00297 RP00420
RP02570	C00757	C03329	0.271	K04038	OC.344180_b OC.344179_b OC.344178_b OC.344183_b OC.344182_b OC.344181_b	RP03465
RP02570	C00757	C03329	0.271	K04037	OC.296494_b OC.296513_b OC.296514_b	RP03465
RP02570	C00757	C03329	0.271	K04039	OC.296628_b OC.296556_b OC.296557_b OC.296629_b OC.296626_b OC.296627_b OC.296558_b	RP03465
RP02570	C00757	C03329	0.23	K11785	OC.444457_b OC.444458_b OC.444460_b OC.444462_b OC.444455_b OC.444461_b OC.444456_b OC.444463_b	RP13549
RP02570	C00757	C03329	0.214	K02548	OC.315465_b OC.982227_b OC.315490_b OC.315449_b OC.315453_b OC.315487_b OC.315466_b OC.315451_b OC.315458_b OC.315473_b OC.315484_b OC.315461_b OC.1009428_b OC.315450_b OC.315464_b OC.315472_b OC.315457_b OC.315463_b OC.315462_b OC.315475_b OC.315483_b OC.991295_b OC.1075108_b OC.315293_b OC.315481_b OC.315491_b OC.315452_b OC.315460_b OC.315296_b OC.315471_b OC.323648_b OC.315470_b OC.315477_b O…	RP09303
RP02579	C00509	C09099	0.735	K05350	OC.9438_b OC.25915_eb OC.34373_b OC.9444_b OC.92615_b OC.10748_eba OC.31772_b OC.9439_b OC.12999_b OC.12023_b OC.9702_b OC.64933_b OC.9446_b OC.9441_b OC.13541_b OC.10749_b OC.28635_eb OC.11410_b OC.81750_b OC.1290218_b OC.86751_b OC.375666_b OC.265106_b OC.9440_b OC.9447_b OC.9445_b OC.38733_b OC.319094_b OC.8893_b OC.9443_b OC.10750_b OC.9442_b OC.48208_b OC.26001_b	RP04606 RP06028 RP09308 RP02308 RP00806 RP03237 RP15821 RP02661
RP02579	C00509	C09099	0.735	K05349	OC.31227_b OC.31241_b OC.31174_b OC.31179_b OC.31236_b OC.31177_b OC.31238_b OC.31159_b OC.31252_b OC.31209_b OC.31176_b OC.84759_b OC.31200_b OC.31205_b OC.31153_b OC.31228_b OC.31272_b OC.31253_b OC.175881_b OC.31199_b OC.31182_b OC.31274_b OC.31210_b OC.31197_b OC.31223_b OC.56698_b OC.31158_b OC.31231_b OC.31214_b OC.31215_b OC.31151_b OC.31250_b OC.31247_b OC.31207_b OC.31154_b OC.31184_b OC…	RP04606 RP06028 RP09308 RP02308 RP00806 RP03237 RP15821 RP02661
RP02579	C00509	C09099	0.71	K00699	OC.473729_eb	RP02149 RP02756 RP09331 RP09332 RP12699 RP12697 RP13408
RP02579	C00509	C09099	0.704	K01222	OC.435234_b OC.435273_b OC.435269_b OC.435274_b OC.1027709_b OC.1129550_b OC.435268_b OC.1481233_b OC.435235_b	RP04728
RP02579	C00509	C09099	0.654	K01223	OC.6741_b OC.25915_eb OC.6439_b OC.8893_b OC.6554_eb OC.7107_eb OC.373473_b OC.283164_b OC.10449_b OC.322572_b OC.65221_b OC.1028263_b OC.403781_b OC.230057_b OC.1027557_b OC.1028262_b OC.38500_b OC.86751_b OC.7469_b OC.87087_b OC.92963_b OC.219475_b OC.125602_b OC.233063_b OC.322565_b OC.1284396_b OC.1286842_b OC.1480298_b OC.70258_b OC.1027528_b OC.1537483_b OC.1481394_b OC.286441_b OC.286422_b…	RP04731
RP02579	C00509	C09099	0.549	K01195	OC.44710_b OC.44709_b OC.44708_b OC.44714_b OC.44735_b OC.44712_b OC.44734_b OC.44715_b OC.117152_b OC.44711_b OC.57034_b OC.44719_b OC.53650_b OC.93438_b OC.178223_b OC.267485_b OC.44706_b OC.204893_b OC.44713_b OC.44781_b OC.44707_b OC.44716_b OC.44717_b OC.248400_b OC.106703_b	RP12697 RP09326 RP01540
RP02579	C00509	C09099	0.369	K07407	OC.320478_b OC.320480_b OC.320482_b OC.188718_b OC.320481_b OC.320477_b OC.319968_b OC.320483_b OC.320491_b OC.319962_eba OC.320493_b OC.401644_b OC.319964_b OC.188714_b OC.188715_b OC.188709_b OC.188723_b OC.188711_b OC.188724_b OC.320484_b OC.320494_b OC.319969_b OC.320492_b OC.188712_b OC.188710_ba OC.188728_b OC.319965_b OC.188726_b OC.320499_b OC.320497_b OC.320495_b OC.320490_b OC.976719_b …	RP00448 RP02608 RP01436 RP01306 RP00261
RP02579	C00509	C09099	0.369	K07406	OC.435247_b OC.435248_b OC.435250_b OC.435277_b OC.435254_b OC.435253_b OC.435245_b OC.435252_b OC.435241_b OC.435256_b OC.435240_b OC.435238_b OC.1314496_b OC.435242_b OC.435276_b OC.435243_b OC.435239_b OC.435251_b OC.435255_b OC.435233_b OC.435236_b OC.435275_b OC.435246_b OC.435237_b OC.435244_b OC.435249_b	RP00448 RP02608 RP01436 RP01306 RP00261
RP02579	C00509	C09099	0.317	K03715	OC.124910_eb OC.189200_eb OC.230444_b	RP02415
RP02579	C00509	C09099	0.317	K03429	OC.401408_b OC.403493_b OC.371683_b OC.371682_b OC.371684_b OC.347664_b OC.281472_b OC.373428_b OC.373502_b OC.230444_b OC.285653_b OC.263990_b OC.281870_b OC.281869_b OC.245975_b OC.189200_eb	RP02413
RP02579	C00509	C09099	0.287	K05947	OC.398080_eba	RP05356
RP02579	C00509	C09099	0.271	K01182	OC.63794_b OC.63758_b OC.63774_b OC.63771_b OC.63775_b OC.63770_b OC.63744_b OC.63755_b OC.63806_b OC.63743_b OC.63768_b OC.63769_b OC.63747_b OC.63773_b OC.63761_b OC.63821_b OC.63778_b OC.63741_b OC.63779_b OC.118303_b OC.63776_b OC.63742_b OC.63788_b OC.63780_b OC.63820_b OC.63819_b OC.63803_b OC.63754_b OC.63815_b OC.63749_b OC.63772_b OC.63750_b OC.87078_b OC.63752_b OC.63748_b	RP12713
RP02579	C00509	C09099	0.267	K01193	OC.165715_b OC.80759_b OC.402473_b OC.80766_b OC.80765_b OC.80762_b OC.80739_b OC.371745_b OC.80769_b OC.203376_b OC.983267_b OC.80768_b OC.80758_b OC.80771_b OC.80730_b OC.80761_b OC.177057_b OC.80763_b OC.983269_b OC.80737_b OC.80727_b OC.80757_b OC.92950_eb OC.246031_b OC.326634_b OC.218018_b OC.80764_b OC.80742_b OC.80772_b OC.220078_b OC.134554_b OC.80738_b OC.190943_b OC.80741_b OC.81804_b …	RP02187
RP02579	C00509	C09099	0.265	K15719	OC.447233_b	RP15154
RP02594	C00783	C02066	1	K08081	OC.45275_b OC.45279_b OC.45277_b OC.45278_b OC.45276_b	RP02541
RP02594	C00783	C02066	0.818	K05296	OC.69654_b OC.73328_b	RP00350 RP15618 RP15617 RP00675 RP00491
RP02594	C00783	C02066	0.804	K10251	OC.153352_eb	RP00350 RP00777 RP14139
RP02594	C00783	C02066	0.565	K12645	OC.63418_b	RP14618 RP14621
RP02594	C00783	C02066	0.525	K14373	OC.42930_b	RP05633 RP05635 RP05632 RP05634
RP02594	C00783	C02066	0.418	K05898	OC.69507_b OC.69513_b OC.69514_b OC.69511_b OC.69520_b OC.69516_b OC.69506_b OC.69509_b	RP15487
RP02594	C00783	C02066	0.383	K12675	OC.985859_b	RP05080
RP02594	C00783	C02066	0.3	K12466	OC.45267_b	RP05465
RP02612	C06563	C09126	0.78	K01195	OC.44710_b OC.44709_b OC.44708_b OC.44714_b OC.44735_b OC.44712_b OC.44734_b OC.44715_b OC.117152_b OC.44711_b OC.57034_b OC.44719_b OC.53650_b OC.93438_b OC.178223_b OC.267485_b OC.44706_b OC.204893_b OC.44713_b OC.44781_b OC.44707_b OC.44716_b OC.44717_b OC.248400_b OC.106703_b	RP12697 RP09326
RP02612	C06563	C09126	0.756	K05350	OC.9438_b OC.25915_eb OC.34373_b OC.9444_b OC.92615_b OC.10748_eba OC.31772_b OC.9439_b OC.12999_b OC.12023_b OC.9702_b OC.64933_b OC.9446_b OC.9441_b OC.13541_b OC.10749_b OC.28635_eb OC.11410_b OC.81750_b OC.1290218_b OC.86751_b OC.375666_b OC.265106_b OC.9440_b OC.9447_b OC.9445_b OC.38733_b OC.319094_b OC.8893_b OC.9443_b OC.10750_b OC.9442_b OC.48208_b OC.26001_b	RP04606 RP09308 RP06028
RP02612	C06563	C09126	0.756	K05349	OC.31227_b OC.31241_b OC.31174_b OC.31179_b OC.31236_b OC.31177_b OC.31238_b OC.31159_b OC.31252_b OC.31209_b OC.31176_b OC.84759_b OC.31200_b OC.31205_b OC.31153_b OC.31228_b OC.31272_b OC.31253_b OC.175881_b OC.31199_b OC.31182_b OC.31274_b OC.31210_b OC.31197_b OC.31223_b OC.56698_b OC.31158_b OC.31231_b OC.31214_b OC.31215_b OC.31151_b OC.31250_b OC.31247_b OC.31207_b OC.31154_b OC.31184_b OC…	RP04606 RP09308 RP06028
RP02612	C06563	C09126	0.748	K00699	OC.473729_eb	RP12697 RP02149 RP02756 RP09331 RP09332 RP12699
RP02612	C06563	C09126	0.659	K01222	OC.435234_b OC.435273_b OC.435269_b OC.435274_b OC.1027709_b OC.1129550_b OC.435268_b OC.1481233_b OC.435235_b	RP04728
RP02612	C06563	C09126	0.63	K01223	OC.6741_b OC.25915_eb OC.6439_b OC.8893_b OC.6554_eb OC.7107_eb OC.373473_b OC.283164_b OC.10449_b OC.322572_b OC.65221_b OC.1028263_b OC.403781_b OC.230057_b OC.1027557_b OC.1028262_b OC.38500_b OC.86751_b OC.7469_b OC.87087_b OC.92963_b OC.219475_b OC.125602_b OC.233063_b OC.322565_b OC.1284396_b OC.1286842_b OC.1480298_b OC.70258_b OC.1027528_b OC.1537483_b OC.1481394_b OC.286441_b OC.286422_b…	RP04731
RP02629	C00811	C01197	0.86	K05712	OC.92477_eb OC.69310_b OC.73950_b OC.264514_b OC.69313_b OC.69311_b OC.93114_b OC.73298_b OC.92444_b OC.69314_b OC.42822_b OC.64884_b OC.69312_b OC.1393325_b OC.1393326_b OC.1471209_b OC.42859_b OC.70308_b OC.42830_b	RP09575 RP09312
RP02629	C00811	C01197	0.697	K16901	OC.426637_b	RP02416 RP02923 RP01777
RP02629	C00811	C01197	0.656	K00505	OC.85517_b OC.283631_b OC.344582_b OC.145227_b OC.281917_b OC.85522_b OC.85516_b OC.85518_b OC.85514_b OC.299773_b OC.189368_b OC.344572_b OC.322890_b OC.85523_b OC.85515_b OC.85520_b OC.85521_b OC.373984_b OC.1122143_b OC.85511_b OC.85519_b OC.246023_b	RP02171 RP00123 RP00780
RP02629	C00811	C01197	0.654	K03380	OC.48548_b OC.994098_b OC.48550_b OC.48552_b OC.48547_b OC.48549_b OC.48551_b	RP01117 RP04849 RP03182
RP02629	C00811	C01197	0.631	K10676	OC.43250_b OC.43247_b OC.43255_b OC.43245_b OC.43248_b OC.43254_b OC.43249_b	RP05049 RP03618
RP02629	C00811	C01197	0.618	K16246	OC.248443_b	RP01117 RP03217 RP03175 RP15830
RP02629	C00811	C01197	0.618	K16242	OC.447205_b	RP01117 RP03217 RP03175 RP15830
RP02629	C00811	C01197	0.618	K16244	OC.981824_b	RP01117 RP03217 RP03175 RP15830
RP02629	C00811	C01197	0.618	K16245	OC.999103_b	RP01117 RP03217 RP03175 RP15830
RP02629	C00811	C01197	0.618	K16243	OC.990121_b	RP01117 RP03217 RP03175 RP15830
RP02629	C00811	C01197	0.618	K16249	OC.1104618_b OC.1104619_b	RP01117 RP03217 RP03175 RP15830
RP02629	C00811	C01197	0.583	K00483	OC.426612_b OC.426637_b OC.426618_b OC.426619_b OC.426636_b OC.426624_b OC.426635_b OC.426615_b OC.426611_b OC.426648_b OC.426610_b OC.426614_b OC.426617_b OC.976789_b OC.426616_b OC.426609_b OC.426649_b OC.426613_b	RP02416 RP02923
RP02629	C00811	C01197	0.583	K00484	OC.472407_eb OC.248322_b OC.248324_b OC.191046_b OC.191044_b OC.132985_b	RP02416 RP02923
RP02629	C00811	C01197	0.555	K15765	OC.933327_b OC.248444_b	RP03176 RP03185
RP02629	C00811	C01197	0.555	K15760	OC.447206_b OC.447207_b	RP03176 RP03185
RP02629	C00811	C01197	0.555	K15763	OC.981825_b OC.455356_ba	RP03176 RP03185
RP02629	C00811	C01197	0.555	K15761	OC.979335_b	RP03176 RP03185
RP02629	C00811	C01197	0.555	K15762	OC.979336_b OC.405387_b	RP03176 RP03185
RP02629	C00811	C01197	0.555	K15764	OC.455355_ba	RP03176 RP03185
RP02629	C00811	C01197	0.541	K00501	OC.457476_eb	RP00123
RP02629	C00811	C01197	0.533	K00481	OC.970532_b OC.982989_b OC.1449912_b OC.344371_b OC.349017_eb OC.1102239_b	RP00474
RP02629	C00811	C01197	0.45	K03688	OC.91503_b OC.91529_b OC.91499_b OC.91552_b OC.91549_b OC.91537_b OC.91548_b OC.91532_b OC.91555_b OC.91528_b OC.91516_b OC.91543_b OC.91505_b OC.91547_b OC.91554_b OC.91533_b OC.91507_b OC.91527_b OC.91562_b OC.91541_b OC.91508_b OC.91520_b OC.91534_b OC.125572_b OC.91493_b OC.91557_b OC.91484_b OC.91515_b OC.91489_b OC.91524_b OC.91535_b OC.91495_b OC.91502_b OC.91560_b OC.166434_b OC.91525_b O…	RP13756
RP02629	C00811	C01197	0.435	K00500	OC.457474_b OC.968083_b OC.457467_b OC.457475_b OC.457472_b OC.1015367_b OC.457468_b OC.968084_b OC.457476_eb	RP01761
RP02629	C00811	C01197	0.434	K04109	OC.225612_b	RP11165
RP02629	C00811	C01197	0.434	K04108	OC.225398_b	RP11165
RP02629	C00811	C01197	0.434	K04107	OC.225736_b	RP11165
RP02629	C00811	C01197	0.434	K07824	OC.1002316_b	RP01415
RP02629	C00811	C01197	0.429	K00486	OC.216499_b OC.216500_b OC.216501_b OC.216503_b OC.216507_b OC.216504_b OC.216502_b OC.216506_b OC.219076_eb	RP01876
RP02629	C00811	C01197	0.391	K00480	OC.143980_b OC.111183_b OC.111171_b OC.111161_b OC.117804_b OC.111163_b OC.111167_b OC.111170_b OC.111165_b OC.111166_b OC.111168_b OC.301138_b OC.111162_b OC.111181_b OC.111169_b OC.111184_b OC.117257_b OC.111172_b OC.111182_b OC.111159_b OC.111164_b OC.151657_b OC.118097_b	RP01120 RP09393 RP09286 RP09641
RP02629	C00811	C01197	0.364	K14974	OC.111171_b	RP03032
RP02629	C00811	C01197	0.356	K16048	OC.228362_b OC.933235_b	RP15413
RP02629	C00811	C01197	0.356	K16047	OC.976298_b	RP15413
RP02629	C00811	C01197	0.353	K08686	OC.150718_b	RP01248
RP02629	C00811	C01197	0.353	K11311	OC.212845_b OC.230851_b OC.190796_b OC.1449852_b	RP00543
RP02629	C00811	C01197	0.353	K05599	OC.150712_b OC.150709_b OC.150714_b	RP00543
RP02629	C00811	C01197	0.353	K16320	OC.1103670_b OC.1103672_b OC.998024_b OC.981933_b OC.1103673_b OC.981934_b OC.981935_b OC.1063457_b OC.1336208_b OC.1103671_b OC.1438506_b	RP00543
RP02629	C00811	C01197	0.353	K05710	OC.936573_b OC.936571_b OC.407891_b OC.347480_b OC.936568_b OC.936569_b OC.341458_b OC.1336726_b OC.341444_b OC.936572_b OC.936562_b OC.341460_b OC.341431_b OC.1026370_b OC.998317_b OC.936570_b OC.341456_b OC.1072995_b OC.374115_b OC.1108401_b OC.341442_b OC.409237_b OC.341454_b OC.347233_b OC.341466_b OC.341434_b OC.341464_b OC.341432_b OC.402147_b OC.341480_b OC.341462_b OC.1009818_b OC.341459_…	RP00543
RP02629	C00811	C01197	0.353	K16319	OC.190831_b OC.150688_b OC.150738_b OC.150686_b OC.150687_b OC.150711_b OC.150750_b OC.150684_b	RP00543
RP02629	C00811	C01197	0.353	K05600	OC.1067791_b OC.1103762_b	RP00543
RP02629	C00811	C01197	0.353	K00529	OC.110187_b OC.145073_b OC.110146_b OC.110203_b OC.110397_b OC.110208_b OC.110145_b OC.110189_b OC.110142_b OC.110193_b OC.110201_b OC.1108416_b OC.110173_b OC.110214_b OC.110181_b OC.110219_b OC.110185_b OC.324399_b OC.110199_b OC.110215_b OC.110171_b OC.110178_b OC.406118_b OC.110224_b OC.110179_b OC.264943_b OC.110188_b OC.151648_b OC.953833_b OC.1104617_b OC.110211_b OC.110207_b OC.346826_b O…	RP00543
RP02629	C00811	C01197	0.346	K03391	OC.264514_b OC.42853_b OC.73298_b OC.42822_b OC.42827_b OC.42838_b	RP11483
RP02629	C00811	C01197	0.33	K03393	OC.1015367_b	RP02138
RP02629	C00811	C01197	0.329	K15359	OC.1338424_b	RP15759
RP02629	C00811	C01197	0.312	K00457	OC.449126_b OC.449130_b OC.449122_b OC.449127_b OC.449124_b OC.449120_b OC.449114_b OC.449118_b OC.449136_b OC.449121_b OC.449132_b OC.449129_b OC.449119_b OC.449123_b OC.937993_b OC.937996_b OC.449105_b OC.449117_b OC.449131_b OC.449115_b OC.449116_b OC.449128_b	RP01464
RP02629	C00811	C01197	0.279	K00502	OC.457476_eb	RP01776
RP02629	C00811	C01197	0.254	K07408	OC.178711_b	RP03241
RP02629	C00811	C01197	0.254	K14338	OC.63404_b OC.63407_b OC.63454_b OC.125899_b OC.63453_b OC.63406_b OC.63405_b OC.63402_b OC.63403_b	RP03241
RP02629	C00811	C01197	0.254	K00493	OC.63455_b OC.72695_b OC.72715_b OC.63400_b OC.63442_b OC.166810_b OC.176586_b OC.152099_b OC.933235_b OC.1061004_b OC.267397_b OC.63452_b OC.63440_b OC.93170_b	RP03241
RP02634	C00814	C02675	0.973	K05281	OC.198918_b OC.981327_b OC.198920_b	RP02597 RP09084 RP12114 RP12115
RP02634	C00814	C02675	0.294	K14582	OC.106146_b OC.135728_b OC.82159_b	RP14406
RP02668	C00848	C03092	0.735	K08081	OC.45275_b OC.45279_b OC.45277_b OC.45278_b OC.45276_b	RP02541
RP02668	C00848	C03092	0.683	K05296	OC.69654_b OC.73328_b	RP00350 RP15618 RP15617 RP00675 RP00491
RP02668	C00848	C03092	0.675	K10251	OC.153352_eb	RP00350 RP00777 RP14139
RP02668	C00848	C03092	0.6	K12645	OC.63418_b	RP14618 RP14621
RP02668	C00848	C03092	0.501	K14373	OC.42930_b	RP05633 RP05635 RP05632 RP05634
RP02668	C00848	C03092	0.394	K05898	OC.69507_b OC.69513_b OC.69514_b OC.69511_b OC.69520_b OC.69516_b OC.69506_b OC.69509_b	RP15487
RP02668	C00848	C03092	0.311	K12675	OC.985859_b	RP05080
RP02668	C00848	C03092	0.31	K12466	OC.45267_b	RP05465
RP02668	C00848	C03092	0.299	K13318	OC.300158_b	RP05600
RP02668	C00848	C03092	0.263	K16438	OC.125159_b OC.125156_b	RP09470
RP02668	C00848	C03092	0.263	K00055	OC.33012_b OC.33045_b OC.33010_b OC.33078_b OC.33009_b OC.33049_b OC.33038_b OC.33074_b OC.33047_b OC.33055_b OC.33035_b OC.33058_b OC.33042_b OC.33053_b OC.33050_b OC.33072_b OC.33069_b OC.33075_b OC.33076_b OC.33017_b OC.33031_b OC.33056_b OC.33057_b OC.33077_b OC.33040_b OC.33036_b OC.33039_b OC.33083_b OC.33051_b OC.33034_b OC.33016_b OC.246995_b OC.33052_b OC.33044_b OC.33041_b OC.33048_b	RP02054
RP02668	C00848	C03092	0.262	K14629	OC.104889_b	RP11910
RP02668	C00848	C03092	0.255	K03333	OC.256097_b OC.344395_b OC.256094_b OC.256089_b OC.256088_eb OC.256098_b OC.256092_b OC.1400324_b OC.256037_eb OC.256090_b OC.256079_b OC.401000_b OC.256091_b OC.458736_b	RP01523
RP02668	C00848	C03092	0.255	K16045	OC.134388_b	RP01523
RP02668	C00848	C03092	0.254	K01822	OC.942926_b OC.942927_b OC.954963_b OC.942925_b OC.951642_b OC.947821_b OC.943041_b	RP00472 RP00386 RP00731 RP00494 RP00776 RP00661 RP00795 RP00422 RP15616
RP02668	C00848	C03092	0.253	K07535	OC.40353_b OC.73893_b OC.77507_b OC.98610_b OC.40194_b OC.39746_b OC.60064_b	RP11799
RP02668	C00848	C03092	0.252	K14626	OC.987665_b	RP14563
RP02668	C00848	C03092	0.252	K05556	OC.58878_b	RP14563
RP02668	C00848	C03092	0.25	K12451	OC.351675_eb	RP14200
RP02668	C00848	C03092	0.249	K07538	OC.134818_b	RP11697
RP02668	C00848	C03092	0.242	K12420	OC.64919_b OC.117388_b OC.54563_b	RP14829
RP02668	C00848	C03092	0.241	K12455	OC.104759_b	RP13708
RP02668	C00848	C03092	0.241	K12453	OC.104764_b	RP03894
RP02668	C00848	C03092	0.236	K01710	OC.89585_b OC.89678_b OC.89634_b OC.89819_b OC.89631_b OC.89642_b OC.89583_b OC.89639_b OC.89838_b OC.89632_b OC.89827_b OC.89596_b OC.89823_b OC.89829_b OC.89620_b OC.89576_b OC.265434_b OC.89600_b OC.89687_b OC.89584_b OC.89648_b OC.89636_b OC.89641_b OC.89592_b OC.89806_b OC.89650_b OC.245249_b OC.89701_b OC.90768_ba OC.89627_b OC.89582_b OC.89635_b OC.89693_b OC.89628_b OC.89640_b OC.144603_b…	RP05663
RP02668	C00848	C03092	0.236	K00067	OC.166673_b OC.113156_b OC.113154_b OC.113146_b OC.113169_b OC.1078813_b OC.151111_ba OC.113152_b OC.113202_b OC.113168_b OC.113144_b OC.113111_b OC.151112_b OC.190474_eb OC.113160_b OC.113119_b OC.113136_b OC.125337_b OC.932935_b OC.1008017_b OC.113166_b OC.113155_b OC.113157_b OC.113193_b OC.177908_b OC.189541_b OC.113162_b OC.113118_b OC.113143_b OC.113127_b OC.373669_b OC.113120_b OC.113133_b…	RP02491
RP02668	C00848	C03092	0.232	K15894	OC.212997_b OC.212994_b OC.213038_b OC.212993_b	RP15190
RP02668	C00848	C03092	0.229	K03335	OC.934376_b OC.342491_eba OC.348920_b OC.342492_b OC.444737_ba OC.938663_b OC.934377_b OC.342486_b OC.934375_b OC.77645_b OC.342489_b OC.342490_b OC.342493_b OC.934378_b OC.977150_b OC.342488_b OC.324794_b OC.325090_b	RP02493
RP02668	C00848	C03092	0.228	K02377	OC.90196_b OC.90252_b OC.90197_b OC.90249_b OC.90212_b OC.90250_b OC.90253_b OC.90240_b OC.90209_b OC.90184_b OC.90172_b OC.90219_b OC.90242_b OC.90215_b OC.90213_b OC.90391_b OC.343340_ba OC.90220_b OC.90241_b OC.90200_b OC.90171_b OC.90207_b OC.247745_b OC.90230_b OC.90181_b OC.90231_b OC.90244_b OC.90198_b OC.90255_b OC.90237_b OC.90199_b OC.90239_b OC.90233_b OC.90210_b OC.90234_b OC.90228_b …	RP05296
RP02668	C00848	C03092	0.228	K05358	OC.163641_b OC.163638_b OC.163634_b OC.163639_b	RP00577
RP02668	C00848	C03092	0.228	K00014	OC.131477_b OC.131472_b OC.131471_b OC.372379_b OC.321598_b OC.131376_b OC.131410_b OC.131467_b OC.152675_b OC.134445_b OC.131405_b OC.131458_b OC.131346_b OC.131476_b OC.131474_b OC.131333_b OC.131465_b OC.131461_b OC.131434_b OC.131406_b OC.190273_b OC.345789_b OC.176241_b OC.131452_b OC.131408_b OC.131435_b OC.131363_b OC.134878_b OC.131331_b OC.152778_b OC.131436_b OC.131449_b OC.131447_b OC.…	RP00577
RP02668	C00848	C03092	0.228	K05887	OC.131472_b	RP00577
RP02668	C00848	C03092	0.228	K13832	OC.177054_b OC.131337_b OC.131415_b OC.131335_b OC.131364_b OC.204530_b OC.325744_b OC.131334_b OC.131336_b OC.131433_b	RP00577
RP02668	C00848	C03092	0.223	K01709	OC.90778_b OC.90422_eb OC.90772_b OC.90777_b OC.90779_b OC.90799_b OC.90773_b OC.90781_b OC.90783_b OC.90786_b OC.90770_b OC.90775_b OC.90774_b OC.90789_b OC.90787_b OC.90790_b OC.90776_b OC.90780_b OC.377610_b OC.90792_b OC.90782_b OC.90788_b OC.1100579_b OC.204943_b OC.90791_b OC.90785_b OC.90771_b OC.90784_b	RP02202
RP02668	C00848	C03092	0.222	K12450	OC.89581_b	RP04566
RP02668	C00848	C03092	0.221	K16015	OC.247433_b	RP09025
RP02668	C00848	C03092	0.221	K16435	OC.987666_b OC.464149_b OC.464141_b OC.987667_b OC.1384442_b OC.464143_b OC.464142_b OC.1123720_b OC.464148_b OC.464147_b OC.464146_b OC.464144_b OC.987669_b OC.987668_b	RP05592
RP02668	C00848	C03092	0.221	K13953	OC.32936_b OC.32914_b OC.32946_b OC.32950_b OC.32971_b OC.32915_b OC.33110_b OC.32935_b OC.32930_b OC.32938_b OC.32905_b OC.32958_b OC.32970_b OC.78052_eb OC.105118_b OC.32959_b OC.32929_b OC.979853_b OC.32937_b OC.32922_b OC.218848_b OC.33940_b OC.32909_b OC.32926_b OC.32910_b OC.32948_b OC.32956_b OC.32902_b OC.32913_b OC.32917_b OC.32916_b OC.32932_b OC.249627_b OC.32947_b OC.373754_b OC.32925…	RP13235
RP02668	C00848	C03092	0.221	K00121	OC.33063_b OC.33071_b OC.33021_b OC.33599_b OC.33060_b OC.33020_b OC.33065_b OC.33029_b OC.33080_b OC.33014_b OC.33019_b OC.33066_b OC.33068_b OC.33025_b OC.33061_b OC.33023_b OC.33028_b OC.33607_b OC.33013_b OC.48624_b OC.33046_b OC.33059_b OC.33011_b OC.33022_b OC.33043_b OC.33081_b OC.33007_b OC.33062_b OC.33026_b OC.106538_b OC.33622_b OC.33008_b OC.33027_b OC.33024_b OC.33054_b OC.33037_b OC…	RP13235
RP02668	C00848	C03092	0.221	K00001	OC.33121_b OC.33070_b OC.116930_b OC.34030_b OC.33248_b OC.121089_b OC.403399_b OC.121095_b OC.176482_eb OC.121062_b OC.32956_b OC.32908_b OC.264184_b OC.121101_b OC.32929_b OC.121093_b OC.33068_b OC.105116_eb OC.121079_b OC.401749_b OC.216923_b OC.53713_eba OC.121032_b OC.401750_b OC.33249_b OC.121012_b OC.121134_b OC.33071_b OC.73568_b OC.121065_b OC.121026_b OC.34056_b OC.121017_b OC.32909_b O…	RP13235
RP02669	C00848	C04718	0.334	K15866	OC.104936_b OC.67177_b OC.86002_b OC.104935_b OC.67027_b OC.116721_b OC.81934_b OC.98691_b OC.98687_b OC.143644_b OC.67064_b OC.98686_b OC.66982_b OC.67122_b OC.73482_b OC.66974_b OC.78030_b OC.67028_b OC.77604_b OC.67029_b OC.176120_b OC.98689_b OC.67131_b OC.92327_b OC.104932_b OC.104938_b OC.67166_b OC.70526_b OC.134374_b OC.66959_b OC.98688_b OC.67181_b OC.105082_b OC.1251328_b OC.69768_b OC.…	RP15452
RP02669	C00848	C04718	0.264	K14733	OC.977275_b	RP14685 RP05557
RP02669	C00848	C04718	0.255	K05556	OC.58878_b	RP14563
RP02669	C00848	C04718	0.255	K14626	OC.987665_b	RP14563
RP02669	C00848	C04718	0.227	K03379	OC.92072_b OC.92095_b OC.92088_b OC.92058_b OC.92100_b OC.92066_b OC.92108_b OC.92069_b OC.92089_b OC.92074_b OC.92068_b OC.92062_b OC.92076_b OC.92107_b OC.92073_b OC.92059_b OC.92080_b	RP02055 RP09043
RP02669	C00848	C04718	0.162	K15894	OC.212997_b OC.212994_b OC.213038_b OC.212993_b	RP15190
RP02680	C00858	C01562	0.78	K07408	OC.178711_b	RP03241
RP02680	C00858	C01562	0.78	K14338	OC.63404_b OC.63407_b OC.63454_b OC.125899_b OC.63453_b OC.63406_b OC.63405_b OC.63402_b OC.63403_b	RP03241
RP02680	C00858	C01562	0.78	K00493	OC.63455_b OC.72695_b OC.72715_b OC.63400_b OC.63442_b OC.166810_b OC.176586_b OC.152099_b OC.933235_b OC.1061004_b OC.267397_b OC.63452_b OC.63440_b OC.93170_b	RP03241
RP02680	C00858	C01562	0.725	K03393	OC.1015367_b	RP02138
RP02680	C00858	C01562	0.714	K00502	OC.457476_eb	RP01776
RP02680	C00858	C01562	0.552	K14630	OC.976299_b	RP14568
RP02680	C00858	C01562	0.426	K00480	OC.143980_b OC.111183_b OC.111171_b OC.111161_b OC.117804_b OC.111163_b OC.111167_b OC.111170_b OC.111165_b OC.111166_b OC.111168_b OC.301138_b OC.111162_b OC.111181_b OC.111169_b OC.111184_b OC.117257_b OC.111172_b OC.111182_b OC.111159_b OC.111164_b OC.151657_b OC.118097_b	RP05236 RP09393
RP02680	C00858	C01562	0.401	K00505	OC.85517_b OC.283631_b OC.344582_b OC.145227_b OC.281917_b OC.85522_b OC.85516_b OC.85518_b OC.85514_b OC.299773_b OC.189368_b OC.344572_b OC.322890_b OC.85523_b OC.85515_b OC.85520_b OC.85521_b OC.373984_b OC.1122143_b OC.85511_b OC.85519_b OC.246023_b	RP00780 RP02171 RP00123
RP02680	C00858	C01562	0.387	K15751	OC.347274_b OC.304431_b	RP05020
RP02680	C00858	C01562	0.387	K15753	OC.1503496_b	RP05020
RP02680	C00858	C01562	0.387	K15752	OC.341439_b OC.377374_b	RP05020
RP02680	C00858	C01562	0.338	K10676	OC.43250_b OC.43247_b OC.43255_b OC.43245_b OC.43248_b OC.43254_b OC.43249_b	RP05049 RP03618
RP02680	C00858	C01562	0.319	K16245	OC.999103_b	RP03217 RP01117 RP03175
RP02680	C00858	C01562	0.319	K16243	OC.990121_b	RP03217 RP01117 RP03175
RP02680	C00858	C01562	0.319	K16246	OC.248443_b	RP03217 RP01117 RP03175
RP02680	C00858	C01562	0.319	K16249	OC.1104618_b OC.1104619_b	RP03217 RP01117 RP03175
RP02680	C00858	C01562	0.319	K16242	OC.447205_b	RP03217 RP01117 RP03175
RP02680	C00858	C01562	0.319	K16244	OC.981824_b	RP03217 RP01117 RP03175
RP02680	C00858	C01562	0.307	K08686	OC.150718_b	RP01248
RP02680	C00858	C01562	0.307	K11311	OC.212845_b OC.230851_b OC.190796_b OC.1449852_b	RP00543
RP02680	C00858	C01562	0.307	K05599	OC.150712_b OC.150709_b OC.150714_b	RP00543
RP02680	C00858	C01562	0.307	K16320	OC.1103670_b OC.1103672_b OC.998024_b OC.981933_b OC.1103673_b OC.981934_b OC.981935_b OC.1063457_b OC.1336208_b OC.1103671_b OC.1438506_b	RP00543
RP02680	C00858	C01562	0.307	K05710	OC.936573_b OC.936571_b OC.407891_b OC.347480_b OC.936568_b OC.936569_b OC.341458_b OC.1336726_b OC.341444_b OC.936572_b OC.936562_b OC.341460_b OC.341431_b OC.1026370_b OC.998317_b OC.936570_b OC.341456_b OC.1072995_b OC.374115_b OC.1108401_b OC.341442_b OC.409237_b OC.341454_b OC.347233_b OC.341466_b OC.341434_b OC.341464_b OC.341432_b OC.402147_b OC.341480_b OC.341462_b OC.1009818_b OC.341459_…	RP00543
RP02680	C00858	C01562	0.307	K16319	OC.190831_b OC.150688_b OC.150738_b OC.150686_b OC.150687_b OC.150711_b OC.150750_b OC.150684_b	RP00543
RP02680	C00858	C01562	0.307	K05600	OC.1067791_b OC.1103762_b	RP00543
RP02680	C00858	C01562	0.307	K00529	OC.110187_b OC.145073_b OC.110146_b OC.110203_b OC.110397_b OC.110208_b OC.110145_b OC.110189_b OC.110142_b OC.110193_b OC.110201_b OC.1108416_b OC.110173_b OC.110214_b OC.110181_b OC.110219_b OC.110185_b OC.324399_b OC.110199_b OC.110215_b OC.110171_b OC.110178_b OC.406118_b OC.110224_b OC.110179_b OC.264943_b OC.110188_b OC.151648_b OC.953833_b OC.1104617_b OC.110211_b OC.110207_b OC.346826_b O…	RP00543
RP02680	C00858	C01562	0.306	K03380	OC.48548_b OC.994098_b OC.48550_b OC.48552_b OC.48547_b OC.48549_b OC.48551_b	RP04849 RP03182 RP01117
RP02680	C00858	C01562	0.298	K15765	OC.933327_b OC.248444_b	RP03185 RP03176
RP02680	C00858	C01562	0.298	K15763	OC.981825_b OC.455356_ba	RP03185 RP03176
RP02680	C00858	C01562	0.298	K15761	OC.979335_b	RP03185 RP03176
RP02680	C00858	C01562	0.298	K15762	OC.979336_b OC.405387_b	RP03185 RP03176
RP02680	C00858	C01562	0.298	K15760	OC.447206_b OC.447207_b	RP03185 RP03176
RP02680	C00858	C01562	0.298	K15764	OC.455355_ba	RP03185 RP03176
RP02680	C00858	C01562	0.292	K16901	OC.426637_b	RP02416
RP02680	C00858	C01562	0.292	K00483	OC.426612_b OC.426637_b OC.426618_b OC.426619_b OC.426636_b OC.426624_b OC.426635_b OC.426615_b OC.426611_b OC.426648_b OC.426610_b OC.426614_b OC.426617_b OC.976789_b OC.426616_b OC.426609_b OC.426649_b OC.426613_b	RP02416
RP02680	C00858	C01562	0.292	K00484	OC.472407_eb OC.248322_b OC.248324_b OC.191046_b OC.191044_b OC.132985_b	RP02416
RP02680	C00858	C01562	0.291	K00501	OC.457476_eb	RP00123
RP02680	C00858	C01562	0.29	K00481	OC.970532_b OC.982989_b OC.1449912_b OC.344371_b OC.349017_eb OC.1102239_b	RP00474
RP02680	C00858	C01562	0.285	K03391	OC.264514_b OC.42853_b OC.73298_b OC.42822_b OC.42827_b OC.42838_b	RP11483
RP02776	C00974	C03648
RP02777	C00974	C01617	0.549	K00505	OC.85517_b OC.283631_b OC.344582_b OC.145227_b OC.281917_b OC.85522_b OC.85516_b OC.85518_b OC.85514_b OC.299773_b OC.189368_b OC.344572_b OC.322890_b OC.85523_b OC.85515_b OC.85520_b OC.85521_b OC.373984_b OC.1122143_b OC.85511_b OC.85519_b OC.246023_b	RP00780 RP02171 RP00123
RP02777	C00974	C01617	0.486	K03380	OC.48548_b OC.994098_b OC.48550_b OC.48552_b OC.48547_b OC.48549_b OC.48551_b	RP04849 RP03182 RP01117
RP02777	C00974	C01617	0.457	K10676	OC.43250_b OC.43247_b OC.43255_b OC.43245_b OC.43248_b OC.43254_b OC.43249_b	RP05049 RP03618
RP02777	C00974	C01617	0.425	K07408	OC.178711_b	RP00359
RP02777	C00974	C01617	0.42	K05712	OC.92477_eb OC.69310_b OC.73950_b OC.264514_b OC.69313_b OC.69311_b OC.93114_b OC.73298_b OC.92444_b OC.69314_b OC.42822_b OC.64884_b OC.69312_b OC.1393325_b OC.1393326_b OC.1471209_b OC.42859_b OC.70308_b OC.42830_b	RP09312 RP09575
RP02777	C00974	C01617	0.408	K16901	OC.426637_b	RP02416 RP02923
RP02777	C00974	C01617	0.408	K00483	OC.426612_b OC.426637_b OC.426618_b OC.426619_b OC.426636_b OC.426624_b OC.426635_b OC.426615_b OC.426611_b OC.426648_b OC.426610_b OC.426614_b OC.426617_b OC.976789_b OC.426616_b OC.426609_b OC.426649_b OC.426613_b	RP02416 RP02923
RP02777	C00974	C01617	0.408	K00484	OC.472407_eb OC.248322_b OC.248324_b OC.191046_b OC.191044_b OC.132985_b	RP02416 RP02923
RP02777	C00974	C01617	0.395	K16245	OC.999103_b	RP01117 RP03217 RP03175
RP02777	C00974	C01617	0.395	K16243	OC.990121_b	RP01117 RP03217 RP03175
RP02777	C00974	C01617	0.395	K16246	OC.248443_b	RP01117 RP03217 RP03175
RP02777	C00974	C01617	0.395	K16249	OC.1104618_b OC.1104619_b	RP01117 RP03217 RP03175
RP02777	C00974	C01617	0.395	K16242	OC.447205_b	RP01117 RP03217 RP03175
RP02777	C00974	C01617	0.395	K16244	OC.981824_b	RP01117 RP03217 RP03175
RP02777	C00974	C01617	0.386	K00501	OC.457476_eb	RP00123
RP02777	C00974	C01617	0.382	K00481	OC.970532_b OC.982989_b OC.1449912_b OC.344371_b OC.349017_eb OC.1102239_b	RP00474
RP02777	C00974	C01617	0.358	K15765	OC.933327_b OC.248444_b	RP03176 RP03185
RP02777	C00974	C01617	0.358	K15763	OC.981825_b OC.455356_ba	RP03176 RP03185
RP02777	C00974	C01617	0.358	K15761	OC.979335_b	RP03176 RP03185
RP02777	C00974	C01617	0.358	K15762	OC.979336_b OC.405387_b	RP03176 RP03185
RP02777	C00974	C01617	0.358	K15760	OC.447206_b OC.447207_b	RP03176 RP03185
RP02777	C00974	C01617	0.358	K15764	OC.455355_ba	RP03176 RP03185
RP02777	C00974	C01617	0.353	K00480	OC.143980_b OC.111183_b OC.111171_b OC.111161_b OC.117804_b OC.111163_b OC.111167_b OC.111170_b OC.111165_b OC.111166_b OC.111168_b OC.301138_b OC.111162_b OC.111181_b OC.111169_b OC.111184_b OC.117257_b OC.111172_b OC.111182_b OC.111159_b OC.111164_b OC.151657_b OC.118097_b	RP09393 RP01120 RP09641
RP02777	C00974	C01617	0.327	K03391	OC.264514_b OC.42853_b OC.73298_b OC.42822_b OC.42827_b OC.42838_b	RP11483
RP02777	C00974	C01617	0.326	K03688	OC.91503_b OC.91529_b OC.91499_b OC.91552_b OC.91549_b OC.91537_b OC.91548_b OC.91532_b OC.91555_b OC.91528_b OC.91516_b OC.91543_b OC.91505_b OC.91547_b OC.91554_b OC.91533_b OC.91507_b OC.91527_b OC.91562_b OC.91541_b OC.91508_b OC.91520_b OC.91534_b OC.125572_b OC.91493_b OC.91557_b OC.91484_b OC.91515_b OC.91489_b OC.91524_b OC.91535_b OC.91495_b OC.91502_b OC.91560_b OC.166434_b OC.91525_b O…	RP13756
RP02777	C00974	C01617	0.308	K04109	OC.225612_b	RP11165
RP02777	C00974	C01617	0.308	K04107	OC.225736_b	RP11165
RP02777	C00974	C01617	0.308	K04108	OC.225398_b	RP11165
RP02777	C00974	C01617	0.308	K16048	OC.228362_b OC.933235_b	RP15413
RP02777	C00974	C01617	0.308	K16047	OC.976298_b	RP15413
RP02779	C00974	C05903	0.312	K05281	OC.198918_b OC.981327_b OC.198920_b	RP09084 RP02597
RP02787	C00371	C01513	0.588	K00760	OC.447760_b OC.447736_b OC.447719_b OC.447673_b OC.447745_b OC.447758_b OC.447678_b OC.447676_b OC.447677_b OC.447761_b OC.447748_b OC.447746_b OC.447672_b OC.447753_b OC.447690_b OC.447695_b OC.447710_b OC.447689_b OC.447715_b OC.447680_b OC.447701_b OC.447694_b OC.447692_b OC.447755_b OC.447681_b OC.447754_b OC.447738_b OC.447764_b OC.447716_b OC.447763_b OC.447735_b OC.447757_b OC.447721_b OC.…	RP13245 RP00861 RP13151 RP01369 RP00470 RP13031 RP01995
RP02787	C00371	C01513	0.557	K01239	OC.264816_eb OC.259205_b OC.259147_b OC.259186_b OC.259148_b OC.259125_b OC.259187_b OC.259172_b OC.259178_b OC.259149_b OC.259195_b OC.259209_b OC.259207_b OC.259171_b OC.259190_b OC.259196_b OC.259165_b OC.259188_b OC.259193_b OC.403881_b OC.322407_eb OC.952014_b OC.259146_b OC.259139_b OC.1035572_b OC.259169_b OC.259126_b OC.259206_b OC.259159_b OC.259175_b OC.259176_b OC.259179_b OC.259163_b …	RP00596 RP00185 RP00175 RP00504
RP02787	C00371	C01513	0.557	K03783	OC.160090_b OC.160055_b OC.160074_b OC.160071_b OC.160068_b OC.160086_b OC.160091_b OC.160089_b OC.160066_b OC.160067_b OC.160079_b OC.160069_b OC.160081_b OC.160093_b OC.160082_b OC.160085_b OC.160059_b OC.160062_b OC.160080_b OC.160073_b OC.160092_b OC.160057_b OC.160072_b OC.160056_b OC.160063_b OC.219566_b OC.160065_b OC.160083_b OC.160077_b OC.160070_b OC.191361_b OC.160096_b OC.160060_b OC.…	RP02306 RP01880 RP02466 RP00596 RP16127 RP00185 RP00175 RP11966 RP00504
RP02787	C00371	C01513	0.557	K03784	OC.184471_b OC.184467_b OC.184470_b OC.184459_b OC.184454_b OC.184457_b OC.184456_b OC.184465_b OC.184473_b OC.184474_b OC.184461_b OC.184450_b OC.184452_b OC.1027659_b OC.184453_b OC.184469_b OC.248819_b OC.1303567_b OC.184460_b OC.952012_b OC.184455_b OC.184446_b OC.184458_b OC.219485_b OC.184451_b OC.184468_b	RP02306 RP01880 RP02466 RP00596 RP16127 RP00185 RP00175 RP11966 RP00504
RP02787	C00371	C01513	0.542	K15780	OC.277830_b OC.447760_b OC.277808_b OC.447730_b OC.447754_b OC.447686_b OC.447719_b	RP01369 RP00470 RP01995
RP02787	C00371	C01513	0.534	K03816	OC.402183_b OC.402181_b OC.402180_b OC.402190_b OC.402185_b OC.402187_b OC.402184_b OC.402186_b OC.402182_b	RP01369 RP01995
RP02787	C00371	C01513	0.534	K00769	OC.1102577_b OC.1075933_b OC.1060489_b OC.1021491_b OC.1011318_b	RP01369 RP01995
RP02787	C00371	C01513	0.277	K01243	OC.370392_b OC.952014_b OC.370395_b OC.370388_b OC.951989_b OC.370383_b OC.370407_b OC.410519_b OC.370387_b OC.952024_b OC.472474_b OC.370409_b OC.952020_b OC.370398_b OC.1087923_b OC.997429_b OC.370404_b OC.370397_b OC.1117549_b OC.370394_b OC.370413_b OC.370402_b OC.370422_b OC.370425_b OC.370399_b OC.1032987_b OC.370424_b OC.370403_b OC.370385_b OC.370408_b OC.370405_b OC.370400_b OC.1086168_b…	RP04157 RP00318
RP02787	C00371	C01513	0.276	K00772	OC.160027_b OC.160017_b OC.160026_b OC.160014_b OC.160044_b OC.160045_b OC.160043_b OC.160030_b OC.160024_b OC.160037_b OC.160097_b OC.165863_b OC.160025_b OC.160028_b OC.160039_b OC.160016_b OC.160041_b OC.160053_b OC.160032_b OC.160042_b OC.160022_b OC.375930_b OC.160052_b OC.160049_b OC.160046_b OC.1145361_b OC.267618_b OC.267473_b OC.160034_b OC.232809_b OC.160036_b OC.160035_b OC.160038_b OC…	RP00318
RP02787	C00371	C01513	0.274	K10213	OC.259177_b OC.259134_b OC.259202_b OC.259131_b	RP00596 RP00185 RP00175
RP02787	C00371	C01513	0.266	K00759	OC.243565_b OC.243532_b OC.243533_b OC.427752_ba OC.243564_b OC.243537_b OC.455084_b OC.243506_b OC.243559_b OC.243508_b OC.243534_b OC.243555_b OC.243558_b OC.243528_b OC.243572_b OC.243530_b OC.243569_b OC.243547_b OC.243539_b OC.243515_b OC.243560_b OC.243550_b OC.243482_b OC.243548_b OC.243505_b OC.243573_b OC.989178_b OC.243509_b OC.243507_b OC.243570_b OC.243517_b OC.243549_b OC.243511_b OC…	RP00861 RP01369
RP02787	C00371	C01513	0.266	K01241	OC.461837_b OC.978702_b OC.978700_b OC.1103285_b OC.978701_b OC.1393462_b OC.1484200_b	RP00861
RP02787	C00371	C01513	0.26	K11783	OC.952011_b	RP13546
RP02787	C00371	C01513	0.251	K13930	OC.473963_b OC.454213_b OC.454215_b OC.939687_b OC.454212_b OC.1335864_b OC.939689_b	RP15164
RP02787	C00371	C01513	0.251	K06165	OC.978491_b OC.978487_b OC.978488_b OC.978492_b OC.978490_b OC.978489_b OC.1137083_b	RP15164
RP02787	C00371	C01513	0.251	K05966	OC.473963_b OC.1029389_b OC.452965_ba OC.939687_b OC.454213_b OC.337181_b OC.1154588_b OC.939688_b OC.1266132_b OC.454210_b OC.1266133_b OC.454214_b OC.939690_b	RP15164
RP02787	C00371	C01513	0.251	K05780	OC.91434_b OC.91431_b OC.91433_b OC.91432_b	RP15164
RP02787	C00371	C01513	0.251	K13927	OC.473963_b OC.939690_b	RP15164
RP02787	C00371	C01513	0.251	K06164	OC.435649_b OC.435653_b OC.435655_b OC.435654_b OC.435657_b OC.435652_b OC.435651_b OC.435648_b OC.435647_b OC.1481333_b OC.1383183_b OC.435650_b OC.997881_b	RP15164
RP02787	C00371	C01513	0.251	K06166	OC.993866_b OC.993865_b OC.993868_b OC.993869_b OC.993867_b OC.980985_b OC.993870_b OC.1225201_b	RP15164
RP02787	C00371	C01513	0.248	K03815	OC.160075_b OC.160088_b	RP00504
RP02787	C00371	C01513	0.229	K00768	OC.302625_b OC.302624_b OC.302619_b OC.302639_b OC.302613_b OC.302617_b OC.351536_b OC.302614_b OC.302620_b OC.302616_b OC.302633_b OC.302615_b OC.302605_b OC.302621_b OC.302610_b OC.1475440_b OC.302608_b OC.302622_b OC.302632_b OC.1513404_b OC.1145647_b OC.302623_b OC.302630_b OC.302612_b OC.302628_b OC.302627_b OC.302609_b OC.302640_b OC.302604_b OC.952170_b OC.302611_b OC.302606_b OC.1346795_b…	RP03780
RP02787	C00371	C01513	0.227	K00765	OC.260899_b OC.260922_b OC.260910_b OC.260906_b OC.260904_b OC.301849_b OC.260915_b OC.260907_b OC.260918_b OC.260921_b OC.260933_b OC.260909_b OC.260929_b OC.260926_b OC.260920_b OC.260905_b OC.260859_b OC.260914_b OC.260917_b OC.260927_b OC.260916_b OC.260912_b OC.1089252_b OC.260923_b OC.260903_b OC.260908_b OC.260950_b OC.260900_b OC.260913_b OC.1340817_b OC.260951_b OC.260924_b OC.260949_b O…	RP01276
RP02787	C00371	C01513	0.227	K02502	OC.260868_b OC.260835_b OC.1103872_b OC.260854_b OC.1023805_b OC.260859_b OC.260857_b OC.260812_b OC.260811_b OC.297810_ba OC.260833_b OC.299458_b OC.260851_b OC.375038_b OC.1004108_b OC.405479_b OC.260912_b OC.260860_b OC.1027532_b OC.263641_b OC.301986_b OC.325728_b OC.407166_b OC.260866_b OC.260856_b OC.286159_b OC.260852_b OC.1532826_b OC.260847_b OC.260837_b OC.1366180_b OC.1336293_b OC.3256…	RP01276
RP02787	C00371	C01513	0.205	K00773	OC.365741_b OC.365725_b OC.365717_b OC.365733_b OC.365745_b OC.365727_b OC.365730_b OC.365728_b OC.365672_b OC.365740_b OC.365718_b OC.365742_b OC.365719_b OC.365670_b OC.365732_b OC.1078173_b OC.365737_b OC.365724_b OC.365739_b OC.365744_b OC.365720_b OC.365723_b OC.365748_b OC.365750_b OC.365716_b OC.365735_b OC.365726_b OC.365729_b OC.365738_b OC.1266052_b OC.1274965_b OC.365749_b OC.365751_b …	RP03411
RP02849	C01069	C03719
RP02850	C01069	C02153
RP02917	C01155	C03897	0.416	K01014	OC.340593_b OC.340595_b OC.340594_b OC.340590_b OC.340592_b OC.975992_b	RP01382
RP02917	C01155	C03897	0.394	K01130	OC.62907_b OC.62851_b OC.62895_b OC.62872_b OC.62838_b OC.62870_b OC.62906_b OC.62869_b OC.62882_b OC.62905_b OC.62854_b OC.62846_b OC.62861_b OC.62858_b OC.62866_b OC.62842_b OC.62890_b OC.62875_b OC.62900_b OC.62864_b OC.62901_b OC.62883_b OC.62839_b OC.62903_b OC.62843_b OC.62897_b OC.62862_b OC.62887_b OC.62852_b OC.998553_b OC.62898_b OC.62865_b OC.99275_eb OC.62855_b OC.62880_b OC.62885_b O…	RP00341
RP02942	C00149	C02887
RP02984	C01197	C04366	0.654	K03381	OC.134477_b OC.120960_b OC.144173_b OC.120967_b OC.134479_b OC.120968_b OC.134482_b OC.403060_eb OC.134480_b OC.120962_b OC.406011_b OC.203800_b OC.120965_b OC.350679_b OC.134481_b OC.134478_b OC.120963_b	RP03888 RP12233 RP04901 RP01119 RP09299 RP12230 RP09586 RP14380
RP02984	C01197	C04366	0.557	K04098	OC.120960_b OC.120968_b OC.120961_b OC.120966_b OC.246178_b	RP03687 RP03507
RP02984	C01197	C04366	0.547	K15247	OC.283651_b	RP05013
RP02984	C01197	C04366	0.543	K00449	OC.970528_b OC.1107142_b OC.970529_b	RP01645
RP02984	C01197	C04366	0.543	K00448	OC.970528_b	RP01645
RP02984	C01197	C04366	0.475	K04099	OC.455333_b OC.455325_b OC.1104190_b	RP03164
RP02984	C01197	C04366	0.475	K04100	OC.1102467_b OC.1104635_b OC.1104190_b OC.1104636_b OC.990132_b OC.1337187_b OC.1104193_b OC.1394612_b OC.1380905_b OC.1335664_b OC.1516127_b OC.1404322_b OC.1343569_b OC.1175647_b OC.1370449_b	RP03164
RP02984	C01197	C04366	0.475	K04101	OC.455327_b OC.455325_b OC.455333_b OC.455326_b OC.455329_b OC.455328_b OC.455331_b OC.455334_b OC.455338_b OC.455324_b OC.455337_b OC.455336_b OC.455332_b OC.455344_b OC.455340_b OC.455330_b OC.455339_b	RP03164
RP02984	C01197	C04366	0.451	K15253	OC.134482_b	RP05015
RP02984	C01197	C04366	0.298	K00446	OC.391716_b OC.391713_b OC.391708_b OC.391707_b OC.391714_b OC.391712_b OC.408653_b OC.391718_b OC.391709_b OC.401991_b OC.391721_b OC.937885_b OC.986149_b OC.937883_b OC.391722_b OC.473732_b OC.391724_b OC.391723_b OC.391730_b OC.391719_b OC.391725_b OC.431819_b OC.391720_b	RP11407
RP02985	C01197	C01494	0.744	K00588	OC.164795_b OC.164796_b OC.164809_b OC.964282_b OC.164822_b OC.164818_b OC.164803_b OC.176951_b OC.164792_b OC.164813_b OC.347453_b OC.164812_b OC.188985_b OC.263424_b OC.164794_b	RP01863 RP11129
RP02985	C01197	C01494	0.732	K00545	OC.402569_b	RP03933 RP02926 RP04497 RP02284 RP04493 RP02603 RP04400
RP02985	C01197	C01494	0.617	K15066	OC.343232_b	RP04875 RP03166
RP02985	C01197	C01494	0.535	K15064	OC.343232_b	RP14536
RP02985	C01197	C01494	0.492	K00543	OC.244443_b	RP04509 RP02784
RP02985	C01197	C01494	0.433	K00568	OC.281288_b OC.281282_b OC.281294_b OC.281291_b OC.281279_b OC.448376_b OC.281289_b OC.281278_b OC.281295_b OC.936198_b OC.281281_b OC.281283_b OC.935287_b OC.934425_b OC.281290_b OC.281277_b OC.189369_eb OC.281285_b OC.968971_b OC.281287_b OC.407387_b OC.934527_b OC.281280_b OC.1446557_b OC.956611_b OC.281276_b OC.943092_b OC.975510_b OC.286020_b OC.471806_eb OC.1422464_b OC.166029_b OC.279369_b…	RP13758
RP02985	C01197	C01494	0.392	K15060	OC.344713_b OC.371915_b	RP14544
RP02985	C01197	C01494	0.323	K06912	OC.462044_b OC.462045_b OC.462046_b OC.462053_b	RP05088 RP05027
RP03016	C01226	C04672
RP03021	C00757	C01795
RP03054	C01252	C01717	0.138	K00274	OC.163925_b OC.344469_b OC.163838_b OC.163831_b OC.163829_b OC.321645_b OC.163843_b OC.163927_b OC.299600_b OC.163848_b OC.163849_b OC.163850_b OC.163859_b OC.163924_b OC.163926_b OC.163830_b OC.300053_b OC.164991_b OC.163847_b OC.163853_b OC.163839_b OC.245890_b OC.163852_b OC.245889_b OC.163861_b OC.163875_b OC.163873_b OC.163857_b OC.163855_b OC.163845_b OC.176334_b OC.163851_b OC.163862_b OC.…	RP04511 RP04512
RP03054	C01252	C01717	0.107	K00450	OC.448214_b OC.448213_b OC.448210_b OC.448212_b OC.1027750_b OC.448211_b OC.448208_b OC.981237_b OC.1029706_b OC.448209_b OC.982849_b	RP02386
RP03054	C01252	C01717	0.073	K01609	OC.85031_b OC.189229_b OC.216616_b OC.85033_b OC.85034_b OC.85029_b OC.85062_b OC.85067_b OC.1076632_b OC.85066_b OC.85064_b OC.85080_b OC.85036_b OC.85035_b OC.85076_b OC.124896_b OC.85040_b OC.85022_b OC.345071_b OC.85060_b OC.85081_b OC.85032_b OC.85070_b OC.85105_b OC.85038_b OC.85044_b OC.85086_b OC.85054_b OC.85037_b OC.85063_b OC.85078_b OC.85045_b OC.85028_b OC.116949_b OC.125775_b OC.850…	RP03120
RP03054	C01252	C01717	0.073	K13498	OC.86658_b OC.190197_b OC.85055_b OC.178660_b OC.85056_b OC.117465_eb OC.85081_b OC.85075_b	RP03120
RP03054	C01252	C01717	0.057	K10797	OC.59078_b OC.1027902_b OC.58996_b OC.189499_b OC.59268_b	RP02070
RP03054	C01252	C01717	0.055	K15968	OC.989483_b	RP09479
RP03054	C01252	C01717	0.054	K10775	OC.364350_b OC.364356_b OC.364352_b	RP01058
RP03054	C01252	C01717	0.053	K00285	OC.401922_b OC.344764_b OC.203166_b OC.246164_eb OC.217020_eb OC.405093_b OC.1336336_b OC.932941_b OC.401712_b OC.1367914_b OC.153090_b OC.981571_b OC.981569_b OC.401714_b OC.104678_b OC.981570_b	RP00289
RP03054	C01252	C01717	0.053	K00824	OC.391958_b OC.391957_b OC.391956_b OC.391892_b OC.391971_b OC.392089_b OC.391959_b OC.392004_b OC.392088_b OC.391946_b OC.392092_b OC.392087_b OC.392093_b OC.391970_b OC.392090_b OC.1474845_b OC.391893_b OC.391945_b OC.1384646_b OC.391937_b OC.392091_b OC.392094_b	RP00289
RP03054	C01252	C01717	0.049	K14481	OC.933237_b	RP05086
RP03054	C01252	C01717	0.049	K14482	OC.375583_b	RP05086
RP03054	C01252	C01717	0.049	K15751	OC.347274_b OC.304431_b	RP05020
RP03054	C01252	C01717	0.049	K15753	OC.1503496_b	RP05020
RP03054	C01252	C01717	0.049	K15752	OC.341439_b OC.377374_b	RP05020
RP03054	C01252	C01717	0.047	K10221	OC.314286_b OC.314287_b OC.314279_b OC.314308_b	RP03910
RP03054	C01252	C01717	0.047	K07545	OC.19964_b	RP11801
RP03054	C01252	C01717	0.045	K11358	OC.111712_b OC.111862_b OC.216546_b OC.176175_b OC.111918_b	RP00057 RP00621
RP03054	C01252	C01717	0.045	K00813	OC.217016_b OC.217008_b OC.217019_b OC.217013_b OC.217018_b OC.373137_b OC.217014_b OC.1014203_b OC.217003_b OC.217006_b OC.217005_b OC.217009_b	RP00057 RP00621
RP03054	C01252	C01717	0.045	K00832	OC.217004_b OC.217012_b OC.217016_b OC.217019_b OC.217011_b OC.373137_b OC.217002_b OC.217010_b OC.111732_b OC.217007_b OC.217005_b OC.217015_b OC.232945_b OC.217008_b OC.217017_b	RP00057 RP00621
RP03054	C01252	C01717	0.045	K00817	OC.114837_b OC.246244_b OC.114768_b OC.114791_b OC.114755_b OC.114793_b OC.114838_b OC.188980_b OC.264407_b OC.114749_b OC.114831_b OC.114758_b OC.151362_b OC.114839_b OC.114762_b OC.114773_b OC.114789_b OC.968136_b OC.114747_b OC.114767_b OC.114830_b OC.114796_b OC.114763_b OC.114790_b OC.283608_b OC.133661_b OC.114771_b OC.114795_b OC.114770_b OC.114816_b OC.114754_b OC.114785_b OC.114896_b OC.…	RP00057 RP00621
RP03054	C01252	C01717	0.045	K00270	OC.276371_b	RP00057 RP00621
RP03054	C01252	C01717	0.045	K00812	OC.111826_b OC.111829_b OC.111864_b OC.111719_b OC.111828_b OC.111831_b OC.111820_b OC.111878_b OC.111863_b OC.112193_b OC.111827_b OC.112206_b OC.111830_b OC.111743_b OC.229942_b OC.112212_b OC.111799_b OC.111780_b OC.111879_b OC.111815_b OC.112192_b OC.111740_b OC.111804_b OC.111833_b OC.322652_b OC.112209_b OC.111805_b OC.111813_b OC.111812_b OC.111759_b OC.111806_b OC.111877_b OC.112182_b OC.…	RP00057 RP00621
RP03054	C01252	C01717	0.045	K10774	OC.364353_b OC.364327_b	RP01074
RP03054	C01252	C01717	0.044	K16423	OC.112035_b	RP00621
RP03054	C01252	C01717	0.044	K07546	OC.77599_b	RP05194
RP03054	C01252	C01717	0.044	K00451	OC.279831_ba OC.121173_b OC.121176_b OC.121175_b OC.121172_b OC.121174_b OC.299472_b OC.326171_b OC.1517201_b	RP02272
RP03066	C01265	C04444	0.69	K15060	OC.344713_b OC.371915_b	RP14544
RP03066	C01265	C04444	0.658	K15970	OC.244431_b	RP09488
RP03066	C01265	C04444	0.572	K00543	OC.244443_b	RP02784 RP04509
RP03066	C01265	C04444	0.554	K15886	OC.244411_b	RP09485
RP03066	C01265	C04444	0.491	K00588	OC.164795_b OC.164796_b OC.164809_b OC.964282_b OC.164822_b OC.164818_b OC.164803_b OC.176951_b OC.164792_b OC.164813_b OC.347453_b OC.164812_b OC.188985_b OC.263424_b OC.164794_b	RP11129 RP01863
RP03066	C01265	C04444	0.465	K15066	OC.343232_b	RP03166 RP04875
RP03066	C01265	C04444	0.447	K15064	OC.343232_b	RP14536
RP03066	C01265	C04444	0.434	K00545	OC.402569_b	RP03933 RP02284 RP04493 RP02603 RP02926 RP04497 RP04400 RP04401
RP03066	C01265	C04444	0.335	K00568	OC.281288_b OC.281282_b OC.281294_b OC.281291_b OC.281279_b OC.448376_b OC.281289_b OC.281278_b OC.281295_b OC.936198_b OC.281281_b OC.281283_b OC.935287_b OC.934425_b OC.281290_b OC.281277_b OC.189369_eb OC.281285_b OC.968971_b OC.281287_b OC.407387_b OC.934527_b OC.281280_b OC.1446557_b OC.956611_b OC.281276_b OC.943092_b OC.975510_b OC.286020_b OC.471806_eb OC.1422464_b OC.166029_b OC.279369_b…	RP13758
RP03066	C01265	C04444	0.273	K06912	OC.462044_b OC.462045_b OC.462046_b OC.462053_b	RP05027
RP03092	C01284	C04477	0.907	K01083	OC.343759_eb OC.343760_b OC.343763_b OC.466543_eb OC.298417_eba OC.404579_b OC.1104096_b OC.343761_b OC.8023_b OC.229047_b OC.34944_b OC.343762_b	RP02990
RP03092	C01284	C04477	0.907	K01093	OC.459911_eb OC.1484676_b OC.52670_b	RP02991
RP03092	C01284	C04477	0.546	K13085	OC.1098229_b OC.1100002_b OC.1105479_b OC.1335550_b	RP05393
RP03169	C01433	C01512	0.565	K01051	OC.230135_eb OC.26681_eba OC.54112_b OC.73347_b OC.26673_b OC.26669_b OC.34839_eb OC.26677_b OC.26671_b OC.44964_b OC.43271_b OC.23841_b OC.133685_b OC.35050_b OC.400293_b OC.151931_b OC.281005_b OC.455838_b OC.26678_b OC.26679_b OC.166156_b OC.28489_b OC.375277_b OC.26670_b OC.164722_b OC.65506_b OC.26675_b OC.26676_b OC.26680_b OC.26672_b OC.26674_b OC.1412745_b OC.245234_b OC.205175_b OC.60439…	RP02154
RP03169	C01433	C01512	0.435	K01066	OC.176652_b OC.987574_b OC.160592_b OC.264138_b OC.943571_b OC.189794_eb OC.160376_b OC.160661_b OC.160377_b OC.160528_b OC.160653_b OC.160515_b OC.200786_b OC.160428_b OC.323779_b OC.264136_b OC.997478_b OC.160641_b OC.160545_b OC.160530_b OC.342900_b OC.376681_b OC.301725_b OC.160374_b OC.1009453_b OC.263434_b OC.92072_b OC.160501_b OC.160520_b OC.160634_b OC.160465_b OC.160628_b OC.160607_b OC…	RP09420
RP03171	C01433	C06071	0.65	K07408	OC.178711_b	RP02755 RP02148 RP03022 RP12997
RP03171	C01433	C06071	0.515	K14370	OC.72739_b	RP11352 RP11681
RP03171	C01433	C06071	0.512	K14366	OC.72801_b	RP04871
RP03171	C01433	C06071	0.506	K01724	OC.320403_b OC.278464_b OC.1074799_b OC.400280_b OC.279550_b OC.997529_b OC.1004058_b OC.943084_b OC.279574_b OC.279565_b OC.279552_b OC.963250_b OC.279556_b OC.279543_b OC.278466_b OC.279553_b OC.372050_b OC.284087_b OC.402090_b OC.278468_b OC.300420_b OC.954147_b OC.279571_b OC.282086_b OC.279582_b OC.283038_b OC.963253_b OC.321513_b OC.278473_b OC.278474_b OC.278469_b OC.1115623_b OC.279575_b …	RP04376
RP03171	C01433	C06071	0.489	K12645	OC.63418_b	RP14616 RP14619 RP15861
RP03171	C01433	C06071	0.431	K05898	OC.69507_b OC.69513_b OC.69514_b OC.69511_b OC.69520_b OC.69516_b OC.69506_b OC.69509_b	RP15487
RP03171	C01433	C06071	0.414	K14372	OC.63418_b	RP05628 RP05630 RP05629 RP05631
RP03171	C01433	C06071	0.306	K00523	OC.324399_b OC.933325_b OC.375837_b OC.297797_b OC.1337164_b OC.987095_b OC.409121_b OC.933326_b OC.266758_b OC.184947_b OC.997980_b OC.248443_b OC.1027293_b OC.375839_b OC.219207_b OC.460871_b OC.1482434_b OC.1484749_b	RP00671
RP03171	C01433	C06071	0.306	K12452	OC.89425_b OC.89420_b OC.89338_b OC.89424_b OC.89431_b OC.89418_b OC.89423_b OC.89337_b OC.89426_b OC.89234_b OC.89428_b OC.89427_b OC.89422_b OC.89184_b OC.89419_b OC.89429_b OC.89185_b OC.89421_b OC.89178_b OC.89430_b OC.90569_b	RP00671
RP03171	C01433	C06071	0.269	K01218	OC.104899_b OC.299220_eb OC.144015_b OC.189185_b OC.85197_b OC.989555_b OC.203579_b OC.85195_b OC.85202_b OC.407044_b OC.167448_b OC.408136_b OC.85203_b OC.69437_eba OC.246928_b OC.299221_b OC.279730_b OC.246992_b OC.105145_b OC.266811_b OC.8532_b	RP01437
RP03171	C01433	C06071	0.267	K01199	OC.48007_b OC.48010_b	RP04700
RP03171	C01433	C06071	0.265	K03335	OC.934376_b OC.342491_eba OC.348920_b OC.342492_b OC.444737_ba OC.938663_b OC.934377_b OC.342486_b OC.934375_b OC.77645_b OC.342489_b OC.342490_b OC.342493_b OC.934378_b OC.977150_b OC.342488_b OC.324794_b OC.325090_b	RP02493 RP05266
RP03171	C01433	C06071	0.262	K01183	OC.37810_eba OC.45650_b OC.98876_eb OC.37816_b OC.45546_b OC.37805_b OC.37828_b OC.321849_b OC.70552_b OC.37820_b OC.118389_eb OC.37804_b OC.1090102_b OC.37817_b OC.86478_b OC.37821_eba OC.37812_b OC.166113_b OC.37802_b OC.37825_b OC.37831_b OC.43531_b OC.144168_b OC.56573_b OC.37823_b OC.54783_eb OC.279729_ba OC.304461_b OC.56325_b OC.37819_b OC.218821_eb OC.265921_b OC.118616_b OC.37824_b OC.37…	RP01361
RP03171	C01433	C06071	0.262	K13381	OC.48694_b OC.347708_b	RP01361
RP03171	C01433	C06071	0.261	K01822	OC.942926_b OC.942927_b OC.954963_b OC.942925_b OC.951642_b OC.947821_b OC.943041_b	RP15616
RP03171	C01433	C06071	0.257	K01709	OC.90778_b OC.90422_eb OC.90772_b OC.90777_b OC.90779_b OC.90799_b OC.90773_b OC.90781_b OC.90783_b OC.90786_b OC.90770_b OC.90775_b OC.90774_b OC.90789_b OC.90787_b OC.90790_b OC.90776_b OC.90780_b OC.377610_b OC.90792_b OC.90782_b OC.90788_b OC.1100579_b OC.204943_b OC.90791_b OC.90785_b OC.90771_b OC.90784_b	RP02202
RP03171	C01433	C06071	0.256	K12450	OC.89581_b	RP04566
RP03171	C01433	C06071	0.251	K16016	OC.89331_b	RP09104
RP03171	C01433	C06071	0.247	K01711	OC.90335_b OC.90308_b OC.90312_b OC.90316_b OC.90417_ba OC.90319_b OC.90293_b OC.90305_b OC.90295_b OC.90332_b OC.90291_b OC.90288_b OC.90315_b OC.90345_b OC.997920_b OC.90317_b OC.90344_b OC.90283_b OC.90299_b OC.133697_b OC.90279_b OC.90311_b OC.90304_b OC.90323_b OC.90306_b OC.90292_b OC.90284_b OC.90286_b OC.90282_b OC.90287_b OC.90333_b OC.90281_b OC.90318_b OC.90326_b OC.90340_b OC.90290_b …	RP01158
RP03171	C01433	C06071	0.243	K07806	OC.89226_b OC.1101269_b OC.98620_b OC.89160_b OC.1446513_b OC.90804_b OC.89277_b	RP12084
RP03171	C01433	C06071	0.243	K16436	OC.89311_b	RP09457
RP03171	C01433	C06071	0.239	K16435	OC.987666_b OC.464149_b OC.464141_b OC.987667_b OC.1384442_b OC.464143_b OC.464142_b OC.1123720_b OC.464148_b OC.464147_b OC.464146_b OC.464144_b OC.987669_b OC.987668_b	RP05592
RP03171	C01433	C06071	0.237	K15895	OC.89328_b	RP15424
RP03171	C01433	C06071	0.234	K01198	OC.97557_b OC.263479_b OC.97571_b OC.97561_b OC.97555_b OC.97559_b OC.97581_b OC.97568_b OC.263475_b OC.97562_b OC.229680_b OC.97554_b OC.263474_eb OC.97580_b OC.1078582_b OC.97558_b OC.263478_b OC.97556_b OC.263477_b OC.97574_b OC.97572_b OC.97567_b OC.932170_b OC.97575_b OC.346634_b OC.1278119_b OC.936035_b OC.97563_b OC.97565_b OC.97573_b OC.97579_b OC.97583_b OC.1516686_b OC.97578_b OC.97582_…	RP01509
RP03171	C01433	C06071	0.221	K07537	OC.81688_b OC.67126_b OC.77475_b	RP11658
RP03171	C01433	C06071	0.219	K01710	OC.89585_b OC.89678_b OC.89634_b OC.89819_b OC.89631_b OC.89642_b OC.89583_b OC.89639_b OC.89838_b OC.89632_b OC.89827_b OC.89596_b OC.89823_b OC.89829_b OC.89620_b OC.89576_b OC.265434_b OC.89600_b OC.89687_b OC.89584_b OC.89648_b OC.89636_b OC.89641_b OC.89592_b OC.89806_b OC.89650_b OC.245249_b OC.89701_b OC.90768_ba OC.89627_b OC.89582_b OC.89635_b OC.89693_b OC.89628_b OC.89640_b OC.144603_b…	RP05663
RP03171	C01433	C06071	0.218	K10674	OC.367856_b OC.367855_eba OC.367857_b OC.367860_b OC.367859_b OC.367863_b OC.367858_b	RP11657
RP03171	C01433	C06071	0.217	K01728	OC.246218_b OC.232049_eb OC.145153_b OC.453379_ba OC.977903_b OC.351703_b OC.937890_b OC.167504_b OC.246991_b OC.133678_b OC.133685_b OC.247359_b OC.133679_b OC.455838_b OC.984017_b OC.133682_b OC.202592_b OC.984016_b OC.320460_b OC.104879_b OC.133681_b OC.133698_b OC.133680_b OC.931523_b OC.351702_b OC.124396_b OC.1440381_b OC.403410_b OC.1445877_b OC.133677_b	RP02152
RP03171	C01433	C06071	0.216	K13017	OC.89335_b OC.89221_b OC.90140_eb	RP15955
RP03171	C01433	C06071	0.212	K03786	OC.469464_b OC.469498_b OC.469503_b OC.469489_b OC.469492_b OC.469482_b OC.469494_b OC.469465_b OC.469474_b OC.469427_b OC.469491_b OC.469485_b OC.469458_b OC.469508_b OC.469476_b OC.469436_b OC.469504_b OC.469505_b OC.469429_b OC.469432_b OC.469466_b OC.469537_b OC.469532_b OC.469490_b OC.469531_b OC.469507_b OC.469499_b OC.469506_b OC.469447_b OC.469545_b OC.469526_b OC.469488_b OC.469512_b OC.…	RP02750
RP03171	C01433	C06071	0.212	K13832	OC.177054_b OC.131337_b OC.131415_b OC.131335_b OC.131364_b OC.204530_b OC.325744_b OC.131334_b OC.131336_b OC.131433_b	RP02750
RP03171	C01433	C06071	0.212	K03785	OC.281990_b OC.1041170_b OC.371803_b OC.262302_ba OC.1089895_b OC.319130_ba OC.264645_b OC.202131_ba OC.264867_b OC.371804_b OC.1116208_b OC.1038391_b OC.374343_b OC.1038594_b OC.279773_ba OC.1293847_b OC.284754_b OC.379542_b OC.1162505_b OC.977795_b OC.977796_b	RP02750
RP03171	C01433	C06071	0.211	K02294	OC.343541_b OC.948192_b OC.343542_b	RP12043 RP15257 RP12042
RP03171	C01433	C06071	0.209	K01563	OC.187489_b OC.187485_b OC.187481_b OC.217027_b OC.217023_b OC.187486_b OC.187478_b OC.217025_b OC.187482_b OC.264986_b OC.187483_b OC.217024_b OC.217026_b OC.187488_b OC.187490_b OC.187484_b OC.373375_b OC.322527_b OC.144534_b OC.187480_b OC.217028_b OC.346122_b	RP12092 RP11700 RP04976 RP04975
RP03171	C01433	C06071	0.208	K16021	OC.469501_b	RP09096
RP03171	C01433	C06071	0.204	K07534	OC.67104_b OC.67090_b	RP11797
RP03171	C01433	C06071	0.203	K15983	OC.302400_b OC.997980_b OC.1142405_b	RP15485
RP03171	C01433	C06071	0.203	K15982	OC.279662_b OC.279660_b OC.1153024_b OC.279618_b	RP15485
RP03171	C01433	C06071	0.202	K06134	OC.283526_eb OC.230380_b OC.230379_b OC.230373_b OC.404854_eb OC.230374_b OC.230372_b OC.1058480_b OC.230382_b OC.230371_b OC.326012_b OC.230383_b OC.230378_b OC.230370_b OC.1351295_b OC.230375_b OC.230376_b OC.1291786_b OC.230377_b OC.230381_b	RP15717
RP03171	C01433	C06071	0.202	K03184	OC.230343_b OC.230338_b OC.230345_b OC.230358_b OC.230342_b OC.230344_b OC.230357_b	RP15717
RP03171	C01433	C06071	0.199	K14626	OC.987665_b	RP14563
RP03171	C01433	C06071	0.199	K05556	OC.58878_b	RP14563
RP03171	C01433	C06071	0.196	K01253	OC.31389_b OC.31390_b OC.31391_b OC.990403_b OC.31388_b OC.31393_b OC.124905_b OC.42768_b OC.151589_b OC.86184_b OC.264016_b OC.189263_b OC.31392_b OC.144150_b OC.164990_eb OC.31381_b OC.229697_b OC.70353_b	RP10265 RP10262
RP03171	C01433	C06071	0.191	K13063	OC.401807_b	RP14116
RP03171	C01433	C06071	0.191	K09836	OC.1009435_b OC.1009436_b	RP12044
RP03171	C01433	C06071	0.19	K13950	OC.30828_b OC.30833_b OC.30829_b OC.30822_b OC.30765_b OC.30744_b OC.30821_b OC.30754_b OC.30737_b OC.30705_b OC.30840_b OC.30775_b OC.30823_b	RP05138
RP03171	C01433	C06071	0.19	K01664	OC.54465_b OC.40966_b OC.43221_b OC.116954_b OC.30698_b OC.189259_b OC.30707_b OC.30687_b OC.30713_b OC.38394_b OC.45476_b OC.30672_b OC.218383_b OC.30678_b OC.45263_b OC.30715_b OC.265741_b OC.30706_b OC.54466_b OC.30712_b OC.30666_b OC.56268_ba OC.30665_b OC.60461_b OC.286233_b OC.30674_b OC.30718_b OC.43479_b OC.375474_b OC.30658_b OC.34548_b OC.86169_b OC.1462479_b OC.30670_b OC.30669_b OC.30…	RP05138
RP03171	C01433	C06071	0.19	K03342	OC.92264_b OC.30839_b OC.81919_b OC.968625_b OC.285448_b OC.1286834_b OC.1442163_b	RP05138
RP03171	C01433	C06071	0.19	K01665	OC.30840_b OC.92264_b OC.30777_b OC.81919_b OC.229440_b OC.30841_b OC.30842_b OC.30838_b OC.30834_b OC.30759_b OC.85986_b OC.30824_b OC.60725_b OC.78168_b OC.30825_b OC.30805_b OC.30826_b OC.30760_b OC.30802_b OC.99787_b OC.56384_b OC.1481737_b OC.326143_b OC.106483_b OC.325905_b OC.70621_b OC.30741_b OC.116710_b OC.30764_b OC.30743_b OC.1311038_b OC.30768_b OC.30767_b	RP05138
RP03172	C01450	C01612	0.306	K00004	OC.33131_b OC.33176_b OC.33162_b OC.33166_b OC.33124_b OC.33112_b OC.78260_eb OC.73529_b OC.33164_b OC.32967_b OC.33122_b OC.32955_b OC.56717_b OC.230471_b OC.1496468_b OC.33179_b OC.33195_b OC.33138_b OC.33159_b OC.121740_b OC.40944_b OC.33187_b OC.202634_b OC.38466_b OC.54902_b OC.33142_b OC.116924_b	RP02625
RP03172	C01450	C01612	0.3	K10251	OC.153352_eb	RP01749
RP03177	C00729	C01479	0.154	K00677	OC.215386_b OC.215398_b OC.215405_b OC.215389_b OC.215388_b OC.215397_b OC.215411_b OC.215390_b OC.215406_b OC.215392_b OC.215410_b OC.215401_b OC.215408_b OC.215396_b OC.215402_b OC.215403_b OC.215391_b OC.215387_b OC.215393_b OC.215399_b OC.215407_b OC.215409_b OC.215427_b OC.215394_b OC.215404_b OC.215426_b OC.215400_b OC.1484220_b OC.215412_b OC.215413_b OC.1342776_b OC.1443018_b	RP04213
RP03177	C00729	C01479	0.153	K01890	OC.341213_b OC.341212_b OC.341246_eba OC.341209_b OC.341223_b OC.341219_b OC.341228_b OC.341227_b OC.341208_b OC.341210_b OC.341217_b OC.341215_b OC.341220_b OC.341211_b OC.341218_b OC.341229_b OC.341231_b OC.341226_b OC.341249_b OC.341247_b OC.952234_b OC.341222_b OC.351545_b OC.341224_b OC.341221_b OC.341216_b OC.351195_b OC.341248_b OC.341230_b OC.1483688_b OC.341207_b OC.341214_b OC.341242_b …	RP03284
RP03177	C00729	C01479	0.153	K01889	OC.199086_b OC.199109_b OC.199101_b OC.199091_b OC.199111_b OC.199088_b OC.199078_b OC.199095_b OC.199079_b OC.199082_b OC.199100_b OC.986162_b OC.199112_b OC.199110_b OC.442789_ba OC.199099_b OC.199103_b OC.199081_b OC.199097_b OC.199094_b OC.199123_b OC.1027697_b OC.199090_b OC.199080_b OC.1525304_b OC.1102253_b OC.199118_b OC.199098_b OC.199085_b OC.199102_b OC.199104_b OC.199093_b OC.199087_b…	RP03284
RP03177	C00729	C01479	0.146	K01875	OC.123069_b OC.123089_b OC.123091_b OC.123095_b OC.123054_b OC.123061_b OC.123092_b OC.123062_b OC.123103_b OC.123067_b OC.123097_b OC.123052_b OC.123096_b OC.123099_b OC.123088_b OC.451333_ba OC.123101_b OC.123098_b OC.123059_b OC.123064_b OC.123084_b OC.123090_b OC.123050_b OC.123087_b OC.123049_b OC.123078_b OC.123060_b OC.166497_b OC.123093_b OC.123085_b OC.123056_b OC.123046_b OC.123071_b OC…	RP03288 RP13085
RP03178	C01456	C01479	0.207	K00699	OC.473729_eb	RP02176
RP03181	C01460	C04024	0.629	K15922	OC.260215_b OC.260217_b OC.260214_b OC.260219_b OC.260231_b OC.260213_b OC.260230_b OC.260229_b OC.260218_b OC.260221_b OC.260216_b	RP02961 RP01110 RP00075
RP03181	C01460	C04024	0.629	K01187	OC.63816_b OC.64068_b OC.63768_b OC.260168_b OC.260154_b OC.63746_b OC.277601_eba OC.63772_b OC.63774_b OC.63815_b OC.260208_b OC.260169_b OC.260170_b OC.63762_b OC.64063_b OC.260193_b OC.63773_b OC.260153_b OC.63766_b OC.260210_b OC.260150_b OC.63794_b OC.63806_b OC.260180_b OC.264003_b OC.63765_b OC.64077_b OC.260209_b OC.435277_b OC.260249_b OC.326716_b OC.63814_b OC.375094_b OC.203235_b OC.63…	RP02961 RP01110 RP00075
RP03181	C01460	C04024	0.615	K01190	OC.44763_b OC.44762_b OC.78027_b OC.44804_b OC.44754_b OC.44761_b OC.44767_b OC.44797_b OC.403666_b OC.44755_b OC.54566_b OC.44750_b OC.44787_b OC.44785_b OC.44788_b OC.395321_b OC.44798_b OC.44756_b OC.44800_b OC.44769_b OC.44757_b OC.44796_b OC.44759_b OC.44753_b OC.44746_b OC.44803_b OC.44772_b OC.44758_b OC.395314_b OC.44748_b OC.44802_b OC.44805_b OC.44783_b OC.44782_b OC.44764_b OC.44766_b …	RP01684 RP01310 RP04416 RP00666
RP03181	C01460	C04024	0.611	K13677	OC.315625_ba OC.1179228_b	RP04765
RP03181	C01460	C04024	0.608	K01232	OC.435269_b OC.435258_b OC.435268_b OC.435262_b OC.435257_b OC.435259_eb OC.435264_b OC.435265_b OC.435261_b OC.435271_b OC.435272_b OC.435260_b OC.435267_b OC.435270_b OC.435263_b	RP00146 RP01135
RP03181	C01460	C04024	0.604	K13057	OC.244333_b OC.244326_b OC.244335_b OC.244331_b OC.244325_b OC.244323_b OC.244330_b OC.244327_b OC.244332_b OC.244346_b OC.244324_b OC.244329_b OC.244334_b OC.244328_b	RP00453
RP03181	C01460	C04024	0.604	K01194	OC.123877_b OC.123879_b OC.240920_b OC.123891_b OC.123881_b OC.123886_b OC.123885_b OC.123892_b OC.123893_b OC.123889_b OC.123878_b OC.230618_b OC.123884_b OC.123882_b OC.123887_b OC.164082_b OC.123894_b OC.123888_b OC.123895_b OC.123880_b OC.123883_b OC.326233_b OC.123890_b	RP00453
RP03181	C01460	C04024	0.604	K05342	OC.240926_b	RP00453
RP03181	C01460	C04024	0.601	K12111	OC.44760_b OC.44751_b OC.205453_b OC.44775_b OC.1509994_b OC.44774_b	RP01684
RP03181	C01460	C04024	0.601	K00691	OC.240927_b OC.240925_b OC.240924_b OC.346313_b OC.240928_b OC.246148_b OC.240915_b OC.240920_b OC.340504_b OC.1407817_b	RP01590
RP03181	C01460	C04024	0.601	K00705	OC.176249_b OC.91371_b OC.91377_b OC.91392_b OC.91374_eba OC.91394_b OC.91381_b OC.91383_b OC.91372_b OC.91373_b OC.320175_b OC.64062_b OC.91395_b OC.91393_b OC.91391_b OC.77734_eb OC.91385_b OC.91378_b OC.91376_b OC.91375_b OC.116939_eb OC.91380_b OC.367933_b OC.1168281_b OC.63786_b OC.91382_b OC.91388_b OC.248257_b OC.91389_b OC.91398_b OC.322545_b OC.91397_b OC.91384_b OC.91369_b OC.91386_b OC…	RP01590
RP03181	C01460	C04024	0.601	K12112	OC.986691_b OC.1465625_b	RP01684
RP03181	C01460	C04024	0.601	K00702	OC.164122_b OC.164121_b OC.164092_b OC.164093_b OC.164124_b OC.164098_b OC.406618_b OC.219489_b OC.164123_b	RP00324
RP03181	C01460	C04024	0.588	K05350	OC.9438_b OC.25915_eb OC.34373_b OC.9444_b OC.92615_b OC.10748_eba OC.31772_b OC.9439_b OC.12999_b OC.12023_b OC.9702_b OC.64933_b OC.9446_b OC.9441_b OC.13541_b OC.10749_b OC.28635_eb OC.11410_b OC.81750_b OC.1290218_b OC.86751_b OC.375666_b OC.265106_b OC.9440_b OC.9447_b OC.9445_b OC.38733_b OC.319094_b OC.8893_b OC.9443_b OC.10750_b OC.9442_b OC.48208_b OC.26001_b	RP12670 RP02661 RP09308 RP06028 RP02308 RP04606 RP00806 RP03237 RP15821
RP03181	C01460	C04024	0.588	K05349	OC.31227_b OC.31241_b OC.31174_b OC.31179_b OC.31236_b OC.31177_b OC.31238_b OC.31159_b OC.31252_b OC.31209_b OC.31176_b OC.84759_b OC.31200_b OC.31205_b OC.31153_b OC.31228_b OC.31272_b OC.31253_b OC.175881_b OC.31199_b OC.31182_b OC.31274_b OC.31210_b OC.31197_b OC.31223_b OC.56698_b OC.31158_b OC.31231_b OC.31214_b OC.31215_b OC.31151_b OC.31250_b OC.31247_b OC.31207_b OC.31154_b OC.31184_b OC…	RP12670 RP02661 RP09308 RP06028 RP02308 RP04606 RP00806 RP03237 RP15821
RP03181	C01460	C04024	0.582	K00697	OC.240824_b OC.240845_b OC.240844_b OC.240830_b OC.240853_b OC.240846_b OC.240851_b OC.240842_b OC.240825_b OC.301707_b OC.240843_b OC.240829_b OC.240850_b OC.1100215_b OC.240820_b OC.240826_b OC.240823_b OC.240828_b OC.240847_b OC.240852_b OC.240818_b OC.240817_b OC.240856_b OC.240855_b OC.240819_b OC.240821_b OC.240849_b	RP02451
RP03181	C01460	C04024	0.582	K01226	OC.63793_b OC.63785_b OC.63807_b OC.63763_b OC.247169_b OC.63822_b OC.375094_b OC.1246179_b OC.63783_b OC.326757_b OC.63751_b OC.967564_b OC.63745_b OC.204820_b OC.63753_b	RP00146
RP03181	C01460	C04024	0.582	K16055	OC.240836_b OC.240835_b OC.240837_b OC.240832_b OC.240841_b OC.240839_b OC.240845_b OC.240833_b OC.240838_b OC.240827_b OC.240840_b OC.240822_b OC.240816_b OC.240813_b OC.240834_b OC.240814_b OC.240815_b OC.240831_b	RP02451
RP03181	C01460	C04024	0.577	K05341	OC.63829_b OC.63828_b OC.63831_b OC.63827_b OC.86610_b OC.63830_b OC.63826_b OC.63832_b	RP00075
RP03181	C01460	C04024	0.577	K00689	OC.218214_b OC.373706_b OC.230024_b OC.124868_b	RP00075
RP03181	C01460	C04024	0.577	K00695	OC.86708_b OC.86707_b OC.86706_b OC.86705_b	RP00075
RP03181	C01460	C04024	0.577	K00690	OC.63727_b OC.63735_b OC.63729_b OC.63734_b OC.63732_b OC.63739_b OC.63730_b OC.246411_b OC.1028290_b OC.1027536_b OC.63738_b OC.63737_b OC.63736_b OC.63731_b OC.63733_b OC.63728_b OC.1278627_b	RP00075
RP03181	C01460	C04024	0.57	K01193	OC.165715_b OC.80759_b OC.402473_b OC.80766_b OC.80765_b OC.80762_b OC.80739_b OC.371745_b OC.80769_b OC.203376_b OC.983267_b OC.80768_b OC.80758_b OC.80771_b OC.80730_b OC.80761_b OC.177057_b OC.80763_b OC.983269_b OC.80737_b OC.80727_b OC.80757_b OC.92950_eb OC.246031_b OC.326634_b OC.218018_b OC.80764_b OC.80742_b OC.80772_b OC.220078_b OC.134554_b OC.80738_b OC.190943_b OC.80741_b OC.81804_b …	RP01110 RP02187 RP12727 RP03248
RP03181	C01460	C04024	0.566	K13500	OC.165550_b	RP11963 RP12474
RP03181	C01460	C04024	0.566	K00699	OC.473729_eb	RP04319 RP12693 RP12695 RP02244 RP03988 RP02259 RP12697
RP03181	C01460	C04024	0.551	K13058	OC.76940_b	RP14106
RP03181	C01460	C04024	0.551	K00696	OC.86709_b OC.77030_b OC.77028_b OC.462353_eb OC.77029_b OC.987006_b	RP01092
RP03181	C01460	C04024	0.543	K01220	OC.12433_b OC.13506_b OC.41082_b OC.43340_b OC.12024_b OC.15365_b OC.11430_b OC.144593_b OC.219517_b OC.126066_b OC.178228_b OC.9449_b OC.10826_b	RP02887
RP03181	C01460	C04024	0.541	K12308	OC.395313_b OC.243849_b OC.395310_b OC.395302_b OC.243844_b OC.243843_b OC.395303_b OC.395304_b OC.243851_b OC.395306_b OC.243853_b OC.243842_b OC.395307_b OC.395317_b OC.405151_b OC.243856_b OC.395305_b OC.243839_b OC.395322_b OC.395309_b OC.378209_b OC.395316_b OC.395315_b OC.1484592_b OC.395308_b OC.406699_b OC.243847_b OC.395324_b OC.243837_b OC.468397_eb OC.243850_b OC.395311_b OC.965861_b O…	RP01310
RP03181	C01460	C04024	0.495	K01207	OC.85930_b OC.175881_b OC.133690_b OC.92238_b OC.263442_b OC.175882_b OC.84727_b OC.84755_b OC.84735_b OC.84778_b OC.84757_b OC.134807_b OC.84779_b OC.85932_b OC.84766_b OC.84771_b OC.84751_b OC.84738_b OC.133689_b OC.84780_b OC.84789_b OC.84742_b OC.84743_b OC.84761_b OC.190882_b OC.84777_b OC.84726_b OC.204248_b OC.84736_b OC.84769_b OC.84758_b OC.84768_b OC.84750_b OC.84732_b OC.84752_b OC.847…	RP02924
RP03181	C01460	C04024	0.495	K01178	OC.400351_b OC.229123_b OC.346652_b OC.346651_b OC.346653_b OC.455962_b OC.186740_b OC.134925_b OC.346654_b OC.186722_b	RP00404 RP01760
RP03181	C01460	C04024	0.479	K15855	OC.163098_b OC.163099_b	RP13374
RP03181	C01460	C04024	0.479	K01213	OC.260446_b	RP12311 RP01890
RP03181	C01460	C04024	0.472	K01182	OC.63794_b OC.63758_b OC.63774_b OC.63771_b OC.63775_b OC.63770_b OC.63744_b OC.63755_b OC.63806_b OC.63743_b OC.63768_b OC.63769_b OC.63747_b OC.63773_b OC.63761_b OC.63821_b OC.63778_b OC.63741_b OC.63779_b OC.118303_b OC.63776_b OC.63742_b OC.63788_b OC.63780_b OC.63820_b OC.63819_b OC.63803_b OC.63754_b OC.63815_b OC.63749_b OC.63772_b OC.63750_b OC.87078_b OC.63752_b OC.63748_b	RP00075 RP01760 RP12713
RP03181	C01460	C04024	0.472	K01184	OC.260450_b OC.260467_b OC.260468_b OC.966960_b OC.304669_b OC.374142_b	RP11150 RP01890
RP03181	C01460	C04024	0.44	K00692	OC.198446_eba OC.373649_b	RP00205
RP03181	C01460	C04024	0.439	K07406	OC.435247_b OC.435248_b OC.435250_b OC.435277_b OC.435254_b OC.435253_b OC.435245_b OC.435252_b OC.435241_b OC.435256_b OC.435240_b OC.435238_b OC.1314496_b OC.435242_b OC.435276_b OC.435243_b OC.435239_b OC.435251_b OC.435255_b OC.435233_b OC.435236_b OC.435275_b OC.435246_b OC.435237_b OC.435244_b OC.435249_b	RP00138 RP00725 RP05136 RP01436 RP01306 RP00261 RP00448 RP02608
RP03181	C01460	C04024	0.439	K07407	OC.320478_b OC.320480_b OC.320482_b OC.188718_b OC.320481_b OC.320477_b OC.319968_b OC.320483_b OC.320491_b OC.319962_eba OC.320493_b OC.401644_b OC.319964_b OC.188714_b OC.188715_b OC.188709_b OC.188723_b OC.188711_b OC.188724_b OC.320484_b OC.320494_b OC.319969_b OC.320492_b OC.188712_b OC.188710_ba OC.188728_b OC.319965_b OC.188726_b OC.320499_b OC.320497_b OC.320495_b OC.320490_b OC.976719_b …	RP00138 RP00725 RP05136 RP01436 RP01306 RP00261 RP00448 RP02608
RP03181	C01460	C04024	0.426	K13927	OC.473963_b OC.939690_b	RP15162
RP03181	C01460	C04024	0.426	K13930	OC.473963_b OC.454213_b OC.454215_b OC.939687_b OC.454212_b OC.1335864_b OC.939689_b	RP15162
RP03181	C01460	C04024	0.426	K05966	OC.473963_b OC.1029389_b OC.452965_ba OC.939687_b OC.454213_b OC.337181_b OC.1154588_b OC.939688_b OC.1266132_b OC.454210_b OC.1266133_b OC.454214_b OC.939690_b	RP15162
RP03181	C01460	C04024	0.426	K14367	OC.1125872_b	RP05111
RP03181	C01460	C04024	0.381	K04341	OC.1155942_b	RP03852
RP03181	C01460	C04024	0.359	K14368	OC.402231_b	RP05114
RP03181	C01460	C04024	0.359	K15997	OC.1173497_b	RP05114
RP03181	C01460	C04024	0.358	K14375	OC.408635_b	RP05640 RP05649 RP05643 RP05651 RP05645 RP05653 RP05647 RP05642 RP05655 RP09458 RP05646 RP09460 RP05644 RP09459 RP05648 RP09461
RP03181	C01460	C04024	0.355	K14596	OC.937847_b	RP11646
RP03181	C01460	C04024	0.339	K01186	OC.371207_b OC.371210_b OC.371192_b OC.371193_b OC.371209_b OC.371206_b OC.403495_b OC.371214_b OC.1086685_b OC.371218_b OC.339336_b OC.371217_b OC.371212_b OC.371194_b OC.85501_b OC.371195_b OC.467819_b OC.408086_b OC.371215_b OC.371216_b OC.406425_b OC.468675_b OC.1478300_b OC.77521_b	RP03641
RP03181	C01460	C04024	0.331	K01728	OC.246218_b OC.232049_eb OC.145153_b OC.453379_ba OC.977903_b OC.351703_b OC.937890_b OC.167504_b OC.246991_b OC.133678_b OC.133685_b OC.247359_b OC.133679_b OC.455838_b OC.984017_b OC.133682_b OC.202592_b OC.984016_b OC.320460_b OC.104879_b OC.133681_b OC.133698_b OC.133680_b OC.931523_b OC.351702_b OC.124396_b OC.1440381_b OC.403410_b OC.1445877_b OC.133677_b	RP00377
RP03181	C01460	C04024	0.317	K01195	OC.44710_b OC.44709_b OC.44708_b OC.44714_b OC.44735_b OC.44712_b OC.44734_b OC.44715_b OC.117152_b OC.44711_b OC.57034_b OC.44719_b OC.53650_b OC.93438_b OC.178223_b OC.267485_b OC.44706_b OC.204893_b OC.44713_b OC.44781_b OC.44707_b OC.44716_b OC.44717_b OC.248400_b OC.106703_b	RP09326 RP12697
RP03181	C01460	C04024	0.287	K13657	OC.265916_eb	RP15238
RP03181	C01460	C04024	0.263	K13659	OC.1023742_b	RP15236
RP03181	C01460	C04024	0.258	K13658	OC.263968_b	RP15240
RP03181	C01460	C04024	0.252	K01222	OC.435234_b OC.435273_b OC.435269_b OC.435274_b OC.1027709_b OC.1129550_b OC.435268_b OC.1481233_b OC.435235_b	RP04728
RP03181	C01460	C04024	0.25	K03429	OC.401408_b OC.403493_b OC.371683_b OC.371682_b OC.371684_b OC.347664_b OC.281472_b OC.373428_b OC.373502_b OC.230444_b OC.285653_b OC.263990_b OC.281870_b OC.281869_b OC.245975_b OC.189200_eb	RP02413
RP03181	C01460	C04024	0.25	K03715	OC.124910_eb OC.189200_eb OC.230444_b	RP02415
RP03181	C01460	C04024	0.239	K01223	OC.6741_b OC.25915_eb OC.6439_b OC.8893_b OC.6554_eb OC.7107_eb OC.373473_b OC.283164_b OC.10449_b OC.322572_b OC.65221_b OC.1028263_b OC.403781_b OC.230057_b OC.1027557_b OC.1028262_b OC.38500_b OC.86751_b OC.7469_b OC.87087_b OC.92963_b OC.219475_b OC.125602_b OC.233063_b OC.322565_b OC.1284396_b OC.1286842_b OC.1480298_b OC.70258_b OC.1027528_b OC.1537483_b OC.1481394_b OC.286441_b OC.286422_b…	RP04731
RP03188	C01470	C01477	0.662	K00543	OC.244443_b	RP02784 RP04509
RP03188	C01470	C01477	0.633	K15060	OC.344713_b OC.371915_b	RP14544
RP03188	C01470	C01477	0.568	K15970	OC.244431_b	RP09488
RP03188	C01470	C01477	0.529	K00545	OC.402569_b	RP03933 RP02284 RP04493 RP02603 RP02926 RP04497 RP04400 RP04401
RP03188	C01470	C01477	0.494	K15886	OC.244411_b	RP09485
RP03188	C01470	C01477	0.474	K00588	OC.164795_b OC.164796_b OC.164809_b OC.964282_b OC.164822_b OC.164818_b OC.164803_b OC.176951_b OC.164792_b OC.164813_b OC.347453_b OC.164812_b OC.188985_b OC.263424_b OC.164794_b	RP01863 RP11129
RP03188	C01470	C01477	0.471	K15066	OC.343232_b	RP04875 RP03166
RP03188	C01470	C01477	0.423	K15064	OC.343232_b	RP14536
RP03188	C01470	C01477	0.35	K06912	OC.462044_b OC.462045_b OC.462046_b OC.462053_b	RP05027 RP05088
RP03188	C01470	C01477	0.349	K00568	OC.281288_b OC.281282_b OC.281294_b OC.281291_b OC.281279_b OC.448376_b OC.281289_b OC.281278_b OC.281295_b OC.936198_b OC.281281_b OC.281283_b OC.935287_b OC.934425_b OC.281290_b OC.281277_b OC.189369_eb OC.281285_b OC.968971_b OC.281287_b OC.407387_b OC.934527_b OC.281280_b OC.1446557_b OC.956611_b OC.281276_b OC.943092_b OC.975510_b OC.286020_b OC.471806_eb OC.1422464_b OC.166029_b OC.279369_b…	RP13758
RP03191	C01477	C04608	0.768	K05350	OC.9438_b OC.25915_eb OC.34373_b OC.9444_b OC.92615_b OC.10748_eba OC.31772_b OC.9439_b OC.12999_b OC.12023_b OC.9702_b OC.64933_b OC.9446_b OC.9441_b OC.13541_b OC.10749_b OC.28635_eb OC.11410_b OC.81750_b OC.1290218_b OC.86751_b OC.375666_b OC.265106_b OC.9440_b OC.9447_b OC.9445_b OC.38733_b OC.319094_b OC.8893_b OC.9443_b OC.10750_b OC.9442_b OC.48208_b OC.26001_b	RP04606 RP09308 RP06028
RP03191	C01477	C04608	0.768	K05349	OC.31227_b OC.31241_b OC.31174_b OC.31179_b OC.31236_b OC.31177_b OC.31238_b OC.31159_b OC.31252_b OC.31209_b OC.31176_b OC.84759_b OC.31200_b OC.31205_b OC.31153_b OC.31228_b OC.31272_b OC.31253_b OC.175881_b OC.31199_b OC.31182_b OC.31274_b OC.31210_b OC.31197_b OC.31223_b OC.56698_b OC.31158_b OC.31231_b OC.31214_b OC.31215_b OC.31151_b OC.31250_b OC.31247_b OC.31207_b OC.31154_b OC.31184_b OC…	RP04606 RP09308 RP06028
RP03191	C01477	C04608	0.765	K01195	OC.44710_b OC.44709_b OC.44708_b OC.44714_b OC.44735_b OC.44712_b OC.44734_b OC.44715_b OC.117152_b OC.44711_b OC.57034_b OC.44719_b OC.53650_b OC.93438_b OC.178223_b OC.267485_b OC.44706_b OC.204893_b OC.44713_b OC.44781_b OC.44707_b OC.44716_b OC.44717_b OC.248400_b OC.106703_b	RP12697 RP09326
RP03191	C01477	C04608	0.731	K00699	OC.473729_eb	RP12697 RP02149 RP02756 RP09331 RP09332 RP12699
RP03191	C01477	C04608	0.664	K01222	OC.435234_b OC.435273_b OC.435269_b OC.435274_b OC.1027709_b OC.1129550_b OC.435268_b OC.1481233_b OC.435235_b	RP04728
RP03191	C01477	C04608	0.63	K01223	OC.6741_b OC.25915_eb OC.6439_b OC.8893_b OC.6554_eb OC.7107_eb OC.373473_b OC.283164_b OC.10449_b OC.322572_b OC.65221_b OC.1028263_b OC.403781_b OC.230057_b OC.1027557_b OC.1028262_b OC.38500_b OC.86751_b OC.7469_b OC.87087_b OC.92963_b OC.219475_b OC.125602_b OC.233063_b OC.322565_b OC.1284396_b OC.1286842_b OC.1480298_b OC.70258_b OC.1027528_b OC.1537483_b OC.1481394_b OC.286441_b OC.286422_b…	RP04731
RP03195	C01494	C05619	0.656	K05712	OC.92477_eb OC.69310_b OC.73950_b OC.264514_b OC.69313_b OC.69311_b OC.93114_b OC.73298_b OC.92444_b OC.69314_b OC.42822_b OC.64884_b OC.69312_b OC.1393325_b OC.1393326_b OC.1471209_b OC.42859_b OC.70308_b OC.42830_b	RP09575 RP09312
RP03195	C01494	C05619	0.576	K16901	OC.426637_b	RP02416 RP02923 RP01777
RP03195	C01494	C05619	0.553	K00505	OC.85517_b OC.283631_b OC.344582_b OC.145227_b OC.281917_b OC.85522_b OC.85516_b OC.85518_b OC.85514_b OC.299773_b OC.189368_b OC.344572_b OC.322890_b OC.85523_b OC.85515_b OC.85520_b OC.85521_b OC.373984_b OC.1122143_b OC.85511_b OC.85519_b OC.246023_b	RP02171 RP00123 RP00780
RP03195	C01494	C05619	0.549	K10676	OC.43250_b OC.43247_b OC.43255_b OC.43245_b OC.43248_b OC.43254_b OC.43249_b	RP05049 RP03618
RP03195	C01494	C05619	0.531	K03380	OC.48548_b OC.994098_b OC.48550_b OC.48552_b OC.48547_b OC.48549_b OC.48551_b	RP04849 RP01117 RP03182
RP03195	C01494	C05619	0.518	K16246	OC.248443_b	RP03217 RP01117 RP03175 RP15830
RP03195	C01494	C05619	0.518	K16242	OC.447205_b	RP03217 RP01117 RP03175 RP15830
RP03195	C01494	C05619	0.518	K16244	OC.981824_b	RP03217 RP01117 RP03175 RP15830
RP03195	C01494	C05619	0.518	K16245	OC.999103_b	RP03217 RP01117 RP03175 RP15830
RP03195	C01494	C05619	0.518	K16243	OC.990121_b	RP03217 RP01117 RP03175 RP15830
RP03195	C01494	C05619	0.518	K16249	OC.1104618_b OC.1104619_b	RP03217 RP01117 RP03175 RP15830
RP03195	C01494	C05619	0.486	K00483	OC.426612_b OC.426637_b OC.426618_b OC.426619_b OC.426636_b OC.426624_b OC.426635_b OC.426615_b OC.426611_b OC.426648_b OC.426610_b OC.426614_b OC.426617_b OC.976789_b OC.426616_b OC.426609_b OC.426649_b OC.426613_b	RP02416 RP02923
RP03195	C01494	C05619	0.486	K00484	OC.472407_eb OC.248322_b OC.248324_b OC.191046_b OC.191044_b OC.132985_b	RP02416 RP02923
RP03195	C01494	C05619	0.466	K15765	OC.933327_b OC.248444_b	RP03176 RP03185
RP03195	C01494	C05619	0.466	K15760	OC.447206_b OC.447207_b	RP03176 RP03185
RP03195	C01494	C05619	0.466	K15763	OC.981825_b OC.455356_ba	RP03176 RP03185
RP03195	C01494	C05619	0.466	K15761	OC.979335_b	RP03176 RP03185
RP03195	C01494	C05619	0.466	K15762	OC.979336_b OC.405387_b	RP03176 RP03185
RP03195	C01494	C05619	0.466	K15764	OC.455355_ba	RP03176 RP03185
RP03195	C01494	C05619	0.455	K00501	OC.457476_eb	RP00123
RP03195	C01494	C05619	0.449	K00481	OC.970532_b OC.982989_b OC.1449912_b OC.344371_b OC.349017_eb OC.1102239_b	RP00474
RP03195	C01494	C05619	0.408	K03688	OC.91503_b OC.91529_b OC.91499_b OC.91552_b OC.91549_b OC.91537_b OC.91548_b OC.91532_b OC.91555_b OC.91528_b OC.91516_b OC.91543_b OC.91505_b OC.91547_b OC.91554_b OC.91533_b OC.91507_b OC.91527_b OC.91562_b OC.91541_b OC.91508_b OC.91520_b OC.91534_b OC.125572_b OC.91493_b OC.91557_b OC.91484_b OC.91515_b OC.91489_b OC.91524_b OC.91535_b OC.91495_b OC.91502_b OC.91560_b OC.166434_b OC.91525_b O…	RP13756
RP03195	C01494	C05619	0.384	K00486	OC.216499_b OC.216500_b OC.216501_b OC.216503_b OC.216507_b OC.216504_b OC.216502_b OC.216506_b OC.219076_eb	RP01876
RP03195	C01494	C05619	0.371	K00500	OC.457474_b OC.968083_b OC.457467_b OC.457475_b OC.457472_b OC.1015367_b OC.457468_b OC.968084_b OC.457476_eb	RP01761
RP03195	C01494	C05619	0.37	K07824	OC.1002316_b	RP01415
RP03195	C01494	C05619	0.368	K04109	OC.225612_b	RP11165
RP03195	C01494	C05619	0.368	K04108	OC.225398_b	RP11165
RP03195	C01494	C05619	0.368	K04107	OC.225736_b	RP11165
RP03195	C01494	C05619	0.354	K00480	OC.143980_b OC.111183_b OC.111171_b OC.111161_b OC.117804_b OC.111163_b OC.111167_b OC.111170_b OC.111165_b OC.111166_b OC.111168_b OC.301138_b OC.111162_b OC.111181_b OC.111169_b OC.111184_b OC.117257_b OC.111172_b OC.111182_b OC.111159_b OC.111164_b OC.151657_b OC.118097_b	RP01120 RP09393 RP09286 RP09641
RP03195	C01494	C05619	0.346	K03391	OC.264514_b OC.42853_b OC.73298_b OC.42822_b OC.42827_b OC.42838_b	RP11483
RP03195	C01494	C05619	0.32	K08686	OC.150718_b	RP01248
RP03195	C01494	C05619	0.32	K11311	OC.212845_b OC.230851_b OC.190796_b OC.1449852_b	RP00543
RP03195	C01494	C05619	0.32	K05599	OC.150712_b OC.150709_b OC.150714_b	RP00543
RP03195	C01494	C05619	0.32	K16320	OC.1103670_b OC.1103672_b OC.998024_b OC.981933_b OC.1103673_b OC.981934_b OC.981935_b OC.1063457_b OC.1336208_b OC.1103671_b OC.1438506_b	RP00543
RP03195	C01494	C05619	0.32	K05710	OC.936573_b OC.936571_b OC.407891_b OC.347480_b OC.936568_b OC.936569_b OC.341458_b OC.1336726_b OC.341444_b OC.936572_b OC.936562_b OC.341460_b OC.341431_b OC.1026370_b OC.998317_b OC.936570_b OC.341456_b OC.1072995_b OC.374115_b OC.1108401_b OC.341442_b OC.409237_b OC.341454_b OC.347233_b OC.341466_b OC.341434_b OC.341464_b OC.341432_b OC.402147_b OC.341480_b OC.341462_b OC.1009818_b OC.341459_…	RP00543
RP03195	C01494	C05619	0.32	K16319	OC.190831_b OC.150688_b OC.150738_b OC.150686_b OC.150687_b OC.150711_b OC.150750_b OC.150684_b	RP00543
RP03195	C01494	C05619	0.32	K05600	OC.1067791_b OC.1103762_b	RP00543
RP03195	C01494	C05619	0.32	K00529	OC.110187_b OC.145073_b OC.110146_b OC.110203_b OC.110397_b OC.110208_b OC.110145_b OC.110189_b OC.110142_b OC.110193_b OC.110201_b OC.1108416_b OC.110173_b OC.110214_b OC.110181_b OC.110219_b OC.110185_b OC.324399_b OC.110199_b OC.110215_b OC.110171_b OC.110178_b OC.406118_b OC.110224_b OC.110179_b OC.264943_b OC.110188_b OC.151648_b OC.953833_b OC.1104617_b OC.110211_b OC.110207_b OC.346826_b O…	RP00543
RP03195	C01494	C05619	0.318	K16048	OC.228362_b OC.933235_b	RP15413
RP03195	C01494	C05619	0.318	K16047	OC.976298_b	RP15413
RP03195	C01494	C05619	0.316	K14974	OC.111171_b	RP03032
RP03195	C01494	C05619	0.308	K03393	OC.1015367_b	RP02138
RP03195	C01494	C05619	0.3	K07408	OC.178711_b	RP03241
RP03195	C01494	C05619	0.3	K14338	OC.63404_b OC.63407_b OC.63454_b OC.125899_b OC.63453_b OC.63406_b OC.63405_b OC.63402_b OC.63403_b	RP03241
RP03195	C01494	C05619	0.3	K00493	OC.63455_b OC.72695_b OC.72715_b OC.63400_b OC.63442_b OC.166810_b OC.176586_b OC.152099_b OC.933235_b OC.1061004_b OC.267397_b OC.63452_b OC.63440_b OC.93170_b	RP03241
RP03202	C01514	C04293	0.678	K15060	OC.344713_b OC.371915_b	RP14544
RP03202	C01514	C04293	0.6	K00543	OC.244443_b	RP02784 RP04509
RP03202	C01514	C04293	0.593	K15970	OC.244431_b	RP09488
RP03202	C01514	C04293	0.57	K15886	OC.244411_b	RP09485
RP03202	C01514	C04293	0.492	K00545	OC.402569_b	RP03933 RP02284 RP04493 RP02603 RP02926 RP04497 RP04400 RP04401
RP03202	C01514	C04293	0.485	K15066	OC.343232_b	RP03166 RP04875
RP03202	C01514	C04293	0.484	K00588	OC.164795_b OC.164796_b OC.164809_b OC.964282_b OC.164822_b OC.164818_b OC.164803_b OC.176951_b OC.164792_b OC.164813_b OC.347453_b OC.164812_b OC.188985_b OC.263424_b OC.164794_b	RP11129 RP01863
RP03202	C01514	C04293	0.435	K15064	OC.343232_b	RP14536
RP03202	C01514	C04293	0.339	K00568	OC.281288_b OC.281282_b OC.281294_b OC.281291_b OC.281279_b OC.448376_b OC.281289_b OC.281278_b OC.281295_b OC.936198_b OC.281281_b OC.281283_b OC.935287_b OC.934425_b OC.281290_b OC.281277_b OC.189369_eb OC.281285_b OC.968971_b OC.281287_b OC.407387_b OC.934527_b OC.281280_b OC.1446557_b OC.956611_b OC.281276_b OC.943092_b OC.975510_b OC.286020_b OC.471806_eb OC.1422464_b OC.166029_b OC.279369_b…	RP13758
RP03202	C01514	C04293	0.302	K06912	OC.462044_b OC.462045_b OC.462046_b OC.462053_b	RP05027
RP03203	C01514	C03951	0.773	K01195	OC.44710_b OC.44709_b OC.44708_b OC.44714_b OC.44735_b OC.44712_b OC.44734_b OC.44715_b OC.117152_b OC.44711_b OC.57034_b OC.44719_b OC.53650_b OC.93438_b OC.178223_b OC.267485_b OC.44706_b OC.204893_b OC.44713_b OC.44781_b OC.44707_b OC.44716_b OC.44717_b OC.248400_b OC.106703_b	RP12697 RP09326
RP03203	C01514	C03951	0.742	K05350	OC.9438_b OC.25915_eb OC.34373_b OC.9444_b OC.92615_b OC.10748_eba OC.31772_b OC.9439_b OC.12999_b OC.12023_b OC.9702_b OC.64933_b OC.9446_b OC.9441_b OC.13541_b OC.10749_b OC.28635_eb OC.11410_b OC.81750_b OC.1290218_b OC.86751_b OC.375666_b OC.265106_b OC.9440_b OC.9447_b OC.9445_b OC.38733_b OC.319094_b OC.8893_b OC.9443_b OC.10750_b OC.9442_b OC.48208_b OC.26001_b	RP04606 RP06028 RP09308
RP03203	C01514	C03951	0.742	K05349	OC.31227_b OC.31241_b OC.31174_b OC.31179_b OC.31236_b OC.31177_b OC.31238_b OC.31159_b OC.31252_b OC.31209_b OC.31176_b OC.84759_b OC.31200_b OC.31205_b OC.31153_b OC.31228_b OC.31272_b OC.31253_b OC.175881_b OC.31199_b OC.31182_b OC.31274_b OC.31210_b OC.31197_b OC.31223_b OC.56698_b OC.31158_b OC.31231_b OC.31214_b OC.31215_b OC.31151_b OC.31250_b OC.31247_b OC.31207_b OC.31154_b OC.31184_b OC…	RP04606 RP06028 RP09308
RP03203	C01514	C03951	0.725	K00699	OC.473729_eb	RP12697 RP09331 RP02149 RP09332 RP02756 RP12699
RP03203	C01514	C03951	0.625	K01222	OC.435234_b OC.435273_b OC.435269_b OC.435274_b OC.1027709_b OC.1129550_b OC.435268_b OC.1481233_b OC.435235_b	RP04728
RP03203	C01514	C03951	0.606	K01223	OC.6741_b OC.25915_eb OC.6439_b OC.8893_b OC.6554_eb OC.7107_eb OC.373473_b OC.283164_b OC.10449_b OC.322572_b OC.65221_b OC.1028263_b OC.403781_b OC.230057_b OC.1027557_b OC.1028262_b OC.38500_b OC.86751_b OC.7469_b OC.87087_b OC.92963_b OC.219475_b OC.125602_b OC.233063_b OC.322565_b OC.1284396_b OC.1286842_b OC.1480298_b OC.70258_b OC.1027528_b OC.1537483_b OC.1481394_b OC.286441_b OC.286422_b…	RP04731
RP03204	C01514	C03515	0.871	K01195	OC.44710_b OC.44709_b OC.44708_b OC.44714_b OC.44735_b OC.44712_b OC.44734_b OC.44715_b OC.117152_b OC.44711_b OC.57034_b OC.44719_b OC.53650_b OC.93438_b OC.178223_b OC.267485_b OC.44706_b OC.204893_b OC.44713_b OC.44781_b OC.44707_b OC.44716_b OC.44717_b OC.248400_b OC.106703_b	RP12697 RP09326 RP01540
RP03204	C01514	C03515	0.828	K00699	OC.473729_eb	RP12697 RP02149 RP09331 RP02756 RP09332 RP12699 RP13408 RP14751 RP10196
RP03204	C01514	C03515	0.552	K01222	OC.435234_b OC.435273_b OC.435269_b OC.435274_b OC.1027709_b OC.1129550_b OC.435268_b OC.1481233_b OC.435235_b	RP04728
RP03204	C01514	C03515	0.535	K01223	OC.6741_b OC.25915_eb OC.6439_b OC.8893_b OC.6554_eb OC.7107_eb OC.373473_b OC.283164_b OC.10449_b OC.322572_b OC.65221_b OC.1028263_b OC.403781_b OC.230057_b OC.1027557_b OC.1028262_b OC.38500_b OC.86751_b OC.7469_b OC.87087_b OC.92963_b OC.219475_b OC.125602_b OC.233063_b OC.322565_b OC.1284396_b OC.1286842_b OC.1480298_b OC.70258_b OC.1027528_b OC.1537483_b OC.1481394_b OC.286441_b OC.286422_b…	RP04731
RP03204	C01514	C03515	0.527	K05350	OC.9438_b OC.25915_eb OC.34373_b OC.9444_b OC.92615_b OC.10748_eba OC.31772_b OC.9439_b OC.12999_b OC.12023_b OC.9702_b OC.64933_b OC.9446_b OC.9441_b OC.13541_b OC.10749_b OC.28635_eb OC.11410_b OC.81750_b OC.1290218_b OC.86751_b OC.375666_b OC.265106_b OC.9440_b OC.9447_b OC.9445_b OC.38733_b OC.319094_b OC.8893_b OC.9443_b OC.10750_b OC.9442_b OC.48208_b OC.26001_b	RP04606 RP09308 RP06028
RP03204	C01514	C03515	0.527	K05349	OC.31227_b OC.31241_b OC.31174_b OC.31179_b OC.31236_b OC.31177_b OC.31238_b OC.31159_b OC.31252_b OC.31209_b OC.31176_b OC.84759_b OC.31200_b OC.31205_b OC.31153_b OC.31228_b OC.31272_b OC.31253_b OC.175881_b OC.31199_b OC.31182_b OC.31274_b OC.31210_b OC.31197_b OC.31223_b OC.56698_b OC.31158_b OC.31231_b OC.31214_b OC.31215_b OC.31151_b OC.31250_b OC.31247_b OC.31207_b OC.31154_b OC.31184_b OC…	RP04606 RP09308 RP06028
RP03208	C01527	C01752	0.801	K05350	OC.9438_b OC.25915_eb OC.34373_b OC.9444_b OC.92615_b OC.10748_eba OC.31772_b OC.9439_b OC.12999_b OC.12023_b OC.9702_b OC.64933_b OC.9446_b OC.9441_b OC.13541_b OC.10749_b OC.28635_eb OC.11410_b OC.81750_b OC.1290218_b OC.86751_b OC.375666_b OC.265106_b OC.9440_b OC.9447_b OC.9445_b OC.38733_b OC.319094_b OC.8893_b OC.9443_b OC.10750_b OC.9442_b OC.48208_b OC.26001_b	RP04606 RP06028 RP09308 RP00806 RP03237 RP02308 RP15821 RP02661
RP03208	C01527	C01752	0.801	K05349	OC.31227_b OC.31241_b OC.31174_b OC.31179_b OC.31236_b OC.31177_b OC.31238_b OC.31159_b OC.31252_b OC.31209_b OC.31176_b OC.84759_b OC.31200_b OC.31205_b OC.31153_b OC.31228_b OC.31272_b OC.31253_b OC.175881_b OC.31199_b OC.31182_b OC.31274_b OC.31210_b OC.31197_b OC.31223_b OC.56698_b OC.31158_b OC.31231_b OC.31214_b OC.31215_b OC.31151_b OC.31250_b OC.31247_b OC.31207_b OC.31154_b OC.31184_b OC…	RP04606 RP06028 RP09308 RP00806 RP03237 RP02308 RP15821 RP02661
RP03208	C01527	C01752	0.737	K00699	OC.473729_eb	RP12697 RP09331 RP09332 RP02149 RP02756 RP12699 RP13408
RP03208	C01527	C01752	0.693	K01222	OC.435234_b OC.435273_b OC.435269_b OC.435274_b OC.1027709_b OC.1129550_b OC.435268_b OC.1481233_b OC.435235_b	RP04728
RP03208	C01527	C01752	0.692	K01223	OC.6741_b OC.25915_eb OC.6439_b OC.8893_b OC.6554_eb OC.7107_eb OC.373473_b OC.283164_b OC.10449_b OC.322572_b OC.65221_b OC.1028263_b OC.403781_b OC.230057_b OC.1027557_b OC.1028262_b OC.38500_b OC.86751_b OC.7469_b OC.87087_b OC.92963_b OC.219475_b OC.125602_b OC.233063_b OC.322565_b OC.1284396_b OC.1286842_b OC.1480298_b OC.70258_b OC.1027528_b OC.1537483_b OC.1481394_b OC.286441_b OC.286422_b…	RP04731
RP03208	C01527	C01752	0.591	K01195	OC.44710_b OC.44709_b OC.44708_b OC.44714_b OC.44735_b OC.44712_b OC.44734_b OC.44715_b OC.117152_b OC.44711_b OC.57034_b OC.44719_b OC.53650_b OC.93438_b OC.178223_b OC.267485_b OC.44706_b OC.204893_b OC.44713_b OC.44781_b OC.44707_b OC.44716_b OC.44717_b OC.248400_b OC.106703_b	RP12697 RP09326 RP01540
RP03208	C01527	C01752	0.332	K07407	OC.320478_b OC.320480_b OC.320482_b OC.188718_b OC.320481_b OC.320477_b OC.319968_b OC.320483_b OC.320491_b OC.319962_eba OC.320493_b OC.401644_b OC.319964_b OC.188714_b OC.188715_b OC.188709_b OC.188723_b OC.188711_b OC.188724_b OC.320484_b OC.320494_b OC.319969_b OC.320492_b OC.188712_b OC.188710_ba OC.188728_b OC.319965_b OC.188726_b OC.320499_b OC.320497_b OC.320495_b OC.320490_b OC.976719_b …	RP00448 RP02608
RP03208	C01527	C01752	0.332	K07406	OC.435247_b OC.435248_b OC.435250_b OC.435277_b OC.435254_b OC.435253_b OC.435245_b OC.435252_b OC.435241_b OC.435256_b OC.435240_b OC.435238_b OC.1314496_b OC.435242_b OC.435276_b OC.435243_b OC.435239_b OC.435251_b OC.435255_b OC.435233_b OC.435236_b OC.435275_b OC.435246_b OC.435237_b OC.435244_b OC.435249_b	RP00448 RP02608
RP03208	C01527	C01752	0.313	K03715	OC.124910_eb OC.189200_eb OC.230444_b	RP02415
RP03208	C01527	C01752	0.313	K03429	OC.401408_b OC.403493_b OC.371683_b OC.371682_b OC.371684_b OC.347664_b OC.281472_b OC.373428_b OC.373502_b OC.230444_b OC.285653_b OC.263990_b OC.281870_b OC.281869_b OC.245975_b OC.189200_eb	RP02413
RP03208	C01527	C01752	0.284	K05947	OC.398080_eba	RP05356
RP03214	C00031	C01533	0.582	K05350	OC.9438_b OC.25915_eb OC.34373_b OC.9444_b OC.92615_b OC.10748_eba OC.31772_b OC.9439_b OC.12999_b OC.12023_b OC.9702_b OC.64933_b OC.9446_b OC.9441_b OC.13541_b OC.10749_b OC.28635_eb OC.11410_b OC.81750_b OC.1290218_b OC.86751_b OC.375666_b OC.265106_b OC.9440_b OC.9447_b OC.9445_b OC.38733_b OC.319094_b OC.8893_b OC.9443_b OC.10750_b OC.9442_b OC.48208_b OC.26001_b	RP04605
RP03214	C00031	C01533	0.582	K05349	OC.31227_b OC.31241_b OC.31174_b OC.31179_b OC.31236_b OC.31177_b OC.31238_b OC.31159_b OC.31252_b OC.31209_b OC.31176_b OC.84759_b OC.31200_b OC.31205_b OC.31153_b OC.31228_b OC.31272_b OC.31253_b OC.175881_b OC.31199_b OC.31182_b OC.31274_b OC.31210_b OC.31197_b OC.31223_b OC.56698_b OC.31158_b OC.31231_b OC.31214_b OC.31215_b OC.31151_b OC.31250_b OC.31247_b OC.31207_b OC.31154_b OC.31184_b OC…	RP04605
RP03214	C00031	C01533	0.534	K01223	OC.6741_b OC.25915_eb OC.6439_b OC.8893_b OC.6554_eb OC.7107_eb OC.373473_b OC.283164_b OC.10449_b OC.322572_b OC.65221_b OC.1028263_b OC.403781_b OC.230057_b OC.1027557_b OC.1028262_b OC.38500_b OC.86751_b OC.7469_b OC.87087_b OC.92963_b OC.219475_b OC.125602_b OC.233063_b OC.322565_b OC.1284396_b OC.1286842_b OC.1480298_b OC.70258_b OC.1027528_b OC.1537483_b OC.1481394_b OC.286441_b OC.286422_b…	RP04730
RP03214	C00031	C01533	0.531	K01222	OC.435234_b OC.435273_b OC.435269_b OC.435274_b OC.1027709_b OC.1129550_b OC.435268_b OC.1481233_b OC.435235_b	RP04729
RP03214	C00031	C01533	0.488	K01195	OC.44710_b OC.44709_b OC.44708_b OC.44714_b OC.44735_b OC.44712_b OC.44734_b OC.44715_b OC.117152_b OC.44711_b OC.57034_b OC.44719_b OC.53650_b OC.93438_b OC.178223_b OC.267485_b OC.44706_b OC.204893_b OC.44713_b OC.44781_b OC.44707_b OC.44716_b OC.44717_b OC.248400_b OC.106703_b	RP11006 RP12946
RP03253	C01617	C05631	0.396	K00799	OC.217139_b OC.216459_b OC.282142_b OC.374866_b OC.229887_eb OC.217136_b OC.217123_b OC.1023044_b OC.323255_b OC.217212_b OC.990901_b OC.1024533_b OC.990902_b OC.230769_b OC.969396_b OC.217054_b OC.372022_b OC.301313_b OC.216452_b OC.1019615_b OC.217137_b OC.216457_b OC.229297_b OC.404180_b OC.403251_b OC.216461_b OC.217035_b OC.1061921_b OC.217039_b OC.217040_b OC.283006_b OC.217151_b OC.1104524…	RP10273
RP03253	C01617	C05631	0.386	K01253	OC.31389_b OC.31390_b OC.31391_b OC.990403_b OC.31388_b OC.31393_b OC.124905_b OC.42768_b OC.151589_b OC.86184_b OC.264016_b OC.189263_b OC.31392_b OC.144150_b OC.164990_eb OC.31381_b OC.229697_b OC.70353_b	RP10270 RP10183 RP10182
RP03313	C01714	C04199	0.628	K15922	OC.260215_b OC.260217_b OC.260214_b OC.260219_b OC.260231_b OC.260213_b OC.260230_b OC.260229_b OC.260218_b OC.260221_b OC.260216_b	RP02961 RP01110 RP00075
RP03313	C01714	C04199	0.628	K01187	OC.63816_b OC.64068_b OC.63768_b OC.260168_b OC.260154_b OC.63746_b OC.277601_eba OC.63772_b OC.63774_b OC.63815_b OC.260208_b OC.260169_b OC.260170_b OC.63762_b OC.64063_b OC.260193_b OC.63773_b OC.260153_b OC.63766_b OC.260210_b OC.260150_b OC.63794_b OC.63806_b OC.260180_b OC.264003_b OC.63765_b OC.64077_b OC.260209_b OC.435277_b OC.260249_b OC.326716_b OC.63814_b OC.375094_b OC.203235_b OC.63…	RP02961 RP01110 RP00075
RP03313	C01714	C04199	0.614	K01190	OC.44763_b OC.44762_b OC.78027_b OC.44804_b OC.44754_b OC.44761_b OC.44767_b OC.44797_b OC.403666_b OC.44755_b OC.54566_b OC.44750_b OC.44787_b OC.44785_b OC.44788_b OC.395321_b OC.44798_b OC.44756_b OC.44800_b OC.44769_b OC.44757_b OC.44796_b OC.44759_b OC.44753_b OC.44746_b OC.44803_b OC.44772_b OC.44758_b OC.395314_b OC.44748_b OC.44802_b OC.44805_b OC.44783_b OC.44782_b OC.44764_b OC.44766_b …	RP01684 RP01310 RP04416 RP00666
RP03313	C01714	C04199	0.61	K13677	OC.315625_ba OC.1179228_b	RP04765
RP03313	C01714	C04199	0.607	K01232	OC.435269_b OC.435258_b OC.435268_b OC.435262_b OC.435257_b OC.435259_eb OC.435264_b OC.435265_b OC.435261_b OC.435271_b OC.435272_b OC.435260_b OC.435267_b OC.435270_b OC.435263_b	RP00146 RP01135
RP03313	C01714	C04199	0.603	K13057	OC.244333_b OC.244326_b OC.244335_b OC.244331_b OC.244325_b OC.244323_b OC.244330_b OC.244327_b OC.244332_b OC.244346_b OC.244324_b OC.244329_b OC.244334_b OC.244328_b	RP00453
RP03313	C01714	C04199	0.603	K01194	OC.123877_b OC.123879_b OC.240920_b OC.123891_b OC.123881_b OC.123886_b OC.123885_b OC.123892_b OC.123893_b OC.123889_b OC.123878_b OC.230618_b OC.123884_b OC.123882_b OC.123887_b OC.164082_b OC.123894_b OC.123888_b OC.123895_b OC.123880_b OC.123883_b OC.326233_b OC.123890_b	RP00453
RP03313	C01714	C04199	0.603	K05342	OC.240926_b	RP00453
RP03313	C01714	C04199	0.6	K12111	OC.44760_b OC.44751_b OC.205453_b OC.44775_b OC.1509994_b OC.44774_b	RP01684
RP03313	C01714	C04199	0.6	K00691	OC.240927_b OC.240925_b OC.240924_b OC.346313_b OC.240928_b OC.246148_b OC.240915_b OC.240920_b OC.340504_b OC.1407817_b	RP01590
RP03313	C01714	C04199	0.6	K00705	OC.176249_b OC.91371_b OC.91377_b OC.91392_b OC.91374_eba OC.91394_b OC.91381_b OC.91383_b OC.91372_b OC.91373_b OC.320175_b OC.64062_b OC.91395_b OC.91393_b OC.91391_b OC.77734_eb OC.91385_b OC.91378_b OC.91376_b OC.91375_b OC.116939_eb OC.91380_b OC.367933_b OC.1168281_b OC.63786_b OC.91382_b OC.91388_b OC.248257_b OC.91389_b OC.91398_b OC.322545_b OC.91397_b OC.91384_b OC.91369_b OC.91386_b OC…	RP01590
RP03313	C01714	C04199	0.6	K12112	OC.986691_b OC.1465625_b	RP01684
RP03313	C01714	C04199	0.6	K00702	OC.164122_b OC.164121_b OC.164092_b OC.164093_b OC.164124_b OC.164098_b OC.406618_b OC.219489_b OC.164123_b	RP00324
RP03313	C01714	C04199	0.581	K00697	OC.240824_b OC.240845_b OC.240844_b OC.240830_b OC.240853_b OC.240846_b OC.240851_b OC.240842_b OC.240825_b OC.301707_b OC.240843_b OC.240829_b OC.240850_b OC.1100215_b OC.240820_b OC.240826_b OC.240823_b OC.240828_b OC.240847_b OC.240852_b OC.240818_b OC.240817_b OC.240856_b OC.240855_b OC.240819_b OC.240821_b OC.240849_b	RP02451
RP03313	C01714	C04199	0.581	K01226	OC.63793_b OC.63785_b OC.63807_b OC.63763_b OC.247169_b OC.63822_b OC.375094_b OC.1246179_b OC.63783_b OC.326757_b OC.63751_b OC.967564_b OC.63745_b OC.204820_b OC.63753_b	RP00146
RP03313	C01714	C04199	0.581	K16055	OC.240836_b OC.240835_b OC.240837_b OC.240832_b OC.240841_b OC.240839_b OC.240845_b OC.240833_b OC.240838_b OC.240827_b OC.240840_b OC.240822_b OC.240816_b OC.240813_b OC.240834_b OC.240814_b OC.240815_b OC.240831_b	RP02451
RP03313	C01714	C04199	0.578	K05350	OC.9438_b OC.25915_eb OC.34373_b OC.9444_b OC.92615_b OC.10748_eba OC.31772_b OC.9439_b OC.12999_b OC.12023_b OC.9702_b OC.64933_b OC.9446_b OC.9441_b OC.13541_b OC.10749_b OC.28635_eb OC.11410_b OC.81750_b OC.1290218_b OC.86751_b OC.375666_b OC.265106_b OC.9440_b OC.9447_b OC.9445_b OC.38733_b OC.319094_b OC.8893_b OC.9443_b OC.10750_b OC.9442_b OC.48208_b OC.26001_b	RP12670 RP02661 RP09308 RP06028 RP02308 RP04606 RP00806 RP03237 RP15821
RP03313	C01714	C04199	0.578	K05349	OC.31227_b OC.31241_b OC.31174_b OC.31179_b OC.31236_b OC.31177_b OC.31238_b OC.31159_b OC.31252_b OC.31209_b OC.31176_b OC.84759_b OC.31200_b OC.31205_b OC.31153_b OC.31228_b OC.31272_b OC.31253_b OC.175881_b OC.31199_b OC.31182_b OC.31274_b OC.31210_b OC.31197_b OC.31223_b OC.56698_b OC.31158_b OC.31231_b OC.31214_b OC.31215_b OC.31151_b OC.31250_b OC.31247_b OC.31207_b OC.31154_b OC.31184_b OC…	RP12670 RP02661 RP09308 RP06028 RP02308 RP04606 RP00806 RP03237 RP15821
RP03313	C01714	C04199	0.576	K05341	OC.63829_b OC.63828_b OC.63831_b OC.63827_b OC.86610_b OC.63830_b OC.63826_b OC.63832_b	RP00075
RP03313	C01714	C04199	0.576	K00689	OC.218214_b OC.373706_b OC.230024_b OC.124868_b	RP00075
RP03313	C01714	C04199	0.576	K00695	OC.86708_b OC.86707_b OC.86706_b OC.86705_b	RP00075
RP03313	C01714	C04199	0.576	K00690	OC.63727_b OC.63735_b OC.63729_b OC.63734_b OC.63732_b OC.63739_b OC.63730_b OC.246411_b OC.1028290_b OC.1027536_b OC.63738_b OC.63737_b OC.63736_b OC.63731_b OC.63733_b OC.63728_b OC.1278627_b	RP00075
RP03313	C01714	C04199	0.569	K01193	OC.165715_b OC.80759_b OC.402473_b OC.80766_b OC.80765_b OC.80762_b OC.80739_b OC.371745_b OC.80769_b OC.203376_b OC.983267_b OC.80768_b OC.80758_b OC.80771_b OC.80730_b OC.80761_b OC.177057_b OC.80763_b OC.983269_b OC.80737_b OC.80727_b OC.80757_b OC.92950_eb OC.246031_b OC.326634_b OC.218018_b OC.80764_b OC.80742_b OC.80772_b OC.220078_b OC.134554_b OC.80738_b OC.190943_b OC.80741_b OC.81804_b …	RP01110 RP02187 RP12727 RP03248
RP03313	C01714	C04199	0.565	K13500	OC.165550_b	RP11963 RP12474
RP03313	C01714	C04199	0.561	K00699	OC.473729_eb	RP04319 RP12693 RP12695 RP02244 RP03988 RP02259 RP12697
RP03313	C01714	C04199	0.55	K13058	OC.76940_b	RP14106
RP03313	C01714	C04199	0.55	K00696	OC.86709_b OC.77030_b OC.77028_b OC.462353_eb OC.77029_b OC.987006_b	RP01092
RP03313	C01714	C04199	0.542	K01220	OC.12433_b OC.13506_b OC.41082_b OC.43340_b OC.12024_b OC.15365_b OC.11430_b OC.144593_b OC.219517_b OC.126066_b OC.178228_b OC.9449_b OC.10826_b	RP02887
RP03313	C01714	C04199	0.54	K12308	OC.395313_b OC.243849_b OC.395310_b OC.395302_b OC.243844_b OC.243843_b OC.395303_b OC.395304_b OC.243851_b OC.395306_b OC.243853_b OC.243842_b OC.395307_b OC.395317_b OC.405151_b OC.243856_b OC.395305_b OC.243839_b OC.395322_b OC.395309_b OC.378209_b OC.395316_b OC.395315_b OC.1484592_b OC.395308_b OC.406699_b OC.243847_b OC.395324_b OC.243837_b OC.468397_eb OC.243850_b OC.395311_b OC.965861_b O…	RP01310
RP03313	C01714	C04199	0.494	K01207	OC.85930_b OC.175881_b OC.133690_b OC.92238_b OC.263442_b OC.175882_b OC.84727_b OC.84755_b OC.84735_b OC.84778_b OC.84757_b OC.134807_b OC.84779_b OC.85932_b OC.84766_b OC.84771_b OC.84751_b OC.84738_b OC.133689_b OC.84780_b OC.84789_b OC.84742_b OC.84743_b OC.84761_b OC.190882_b OC.84777_b OC.84726_b OC.204248_b OC.84736_b OC.84769_b OC.84758_b OC.84768_b OC.84750_b OC.84732_b OC.84752_b OC.847…	RP02924
RP03313	C01714	C04199	0.494	K01178	OC.400351_b OC.229123_b OC.346652_b OC.346651_b OC.346653_b OC.455962_b OC.186740_b OC.134925_b OC.346654_b OC.186722_b	RP00404 RP01760
RP03313	C01714	C04199	0.479	K15855	OC.163098_b OC.163099_b	RP13374
RP03313	C01714	C04199	0.478	K01213	OC.260446_b	RP12311 RP01890
RP03313	C01714	C04199	0.471	K01184	OC.260450_b OC.260467_b OC.260468_b OC.966960_b OC.304669_b OC.374142_b	RP11150 RP01890
RP03313	C01714	C04199	0.471	K01182	OC.63794_b OC.63758_b OC.63774_b OC.63771_b OC.63775_b OC.63770_b OC.63744_b OC.63755_b OC.63806_b OC.63743_b OC.63768_b OC.63769_b OC.63747_b OC.63773_b OC.63761_b OC.63821_b OC.63778_b OC.63741_b OC.63779_b OC.118303_b OC.63776_b OC.63742_b OC.63788_b OC.63780_b OC.63820_b OC.63819_b OC.63803_b OC.63754_b OC.63815_b OC.63749_b OC.63772_b OC.63750_b OC.87078_b OC.63752_b OC.63748_b	RP00075 RP01760 RP12713
RP03313	C01714	C04199	0.439	K00692	OC.198446_eba OC.373649_b	RP00205
RP03313	C01714	C04199	0.438	K07406	OC.435247_b OC.435248_b OC.435250_b OC.435277_b OC.435254_b OC.435253_b OC.435245_b OC.435252_b OC.435241_b OC.435256_b OC.435240_b OC.435238_b OC.1314496_b OC.435242_b OC.435276_b OC.435243_b OC.435239_b OC.435251_b OC.435255_b OC.435233_b OC.435236_b OC.435275_b OC.435246_b OC.435237_b OC.435244_b OC.435249_b	RP00138 RP00725 RP05136 RP01436 RP01306 RP00261 RP00448 RP02608
RP03313	C01714	C04199	0.438	K07407	OC.320478_b OC.320480_b OC.320482_b OC.188718_b OC.320481_b OC.320477_b OC.319968_b OC.320483_b OC.320491_b OC.319962_eba OC.320493_b OC.401644_b OC.319964_b OC.188714_b OC.188715_b OC.188709_b OC.188723_b OC.188711_b OC.188724_b OC.320484_b OC.320494_b OC.319969_b OC.320492_b OC.188712_b OC.188710_ba OC.188728_b OC.319965_b OC.188726_b OC.320499_b OC.320497_b OC.320495_b OC.320490_b OC.976719_b …	RP00138 RP00725 RP05136 RP01436 RP01306 RP00261 RP00448 RP02608
RP03313	C01714	C04199	0.426	K13927	OC.473963_b OC.939690_b	RP15162
RP03313	C01714	C04199	0.426	K13930	OC.473963_b OC.454213_b OC.454215_b OC.939687_b OC.454212_b OC.1335864_b OC.939689_b	RP15162
RP03313	C01714	C04199	0.426	K05966	OC.473963_b OC.1029389_b OC.452965_ba OC.939687_b OC.454213_b OC.337181_b OC.1154588_b OC.939688_b OC.1266132_b OC.454210_b OC.1266133_b OC.454214_b OC.939690_b	RP15162
RP03313	C01714	C04199	0.425	K14367	OC.1125872_b	RP05111
RP03313	C01714	C04199	0.38	K04341	OC.1155942_b	RP03852
RP03313	C01714	C04199	0.359	K14368	OC.402231_b	RP05114
RP03313	C01714	C04199	0.359	K15997	OC.1173497_b	RP05114
RP03313	C01714	C04199	0.357	K14375	OC.408635_b	RP05640 RP05649 RP05643 RP05651 RP05645 RP05653 RP05647 RP05642 RP05655 RP09458 RP05646 RP09460 RP05644 RP09459 RP05648 RP09461
RP03313	C01714	C04199	0.355	K14596	OC.937847_b	RP11646
RP03313	C01714	C04199	0.338	K01186	OC.371207_b OC.371210_b OC.371192_b OC.371193_b OC.371209_b OC.371206_b OC.403495_b OC.371214_b OC.1086685_b OC.371218_b OC.339336_b OC.371217_b OC.371212_b OC.371194_b OC.85501_b OC.371195_b OC.467819_b OC.408086_b OC.371215_b OC.371216_b OC.406425_b OC.468675_b OC.1478300_b OC.77521_b	RP03641
RP03313	C01714	C04199	0.331	K01728	OC.246218_b OC.232049_eb OC.145153_b OC.453379_ba OC.977903_b OC.351703_b OC.937890_b OC.167504_b OC.246991_b OC.133678_b OC.133685_b OC.247359_b OC.133679_b OC.455838_b OC.984017_b OC.133682_b OC.202592_b OC.984016_b OC.320460_b OC.104879_b OC.133681_b OC.133698_b OC.133680_b OC.931523_b OC.351702_b OC.124396_b OC.1440381_b OC.403410_b OC.1445877_b OC.133677_b	RP00377
RP03313	C01714	C04199	0.316	K01195	OC.44710_b OC.44709_b OC.44708_b OC.44714_b OC.44735_b OC.44712_b OC.44734_b OC.44715_b OC.117152_b OC.44711_b OC.57034_b OC.44719_b OC.53650_b OC.93438_b OC.178223_b OC.267485_b OC.44706_b OC.204893_b OC.44713_b OC.44781_b OC.44707_b OC.44716_b OC.44717_b OC.248400_b OC.106703_b	RP09326 RP12697
RP03313	C01714	C04199	0.287	K13657	OC.265916_eb	RP15238
RP03313	C01714	C04199	0.263	K13659	OC.1023742_b	RP15236
RP03313	C01714	C04199	0.258	K13658	OC.263968_b	RP15240
RP03313	C01714	C04199	0.25	K01222	OC.435234_b OC.435273_b OC.435269_b OC.435274_b OC.1027709_b OC.1129550_b OC.435268_b OC.1481233_b OC.435235_b	RP04728
RP03313	C01714	C04199	0.25	K03429	OC.401408_b OC.403493_b OC.371683_b OC.371682_b OC.371684_b OC.347664_b OC.281472_b OC.373428_b OC.373502_b OC.230444_b OC.285653_b OC.263990_b OC.281870_b OC.281869_b OC.245975_b OC.189200_eb	RP02413
RP03313	C01714	C04199	0.25	K03715	OC.124910_eb OC.189200_eb OC.230444_b	RP02415
RP03313	C01714	C04199	0.239	K01223	OC.6741_b OC.25915_eb OC.6439_b OC.8893_b OC.6554_eb OC.7107_eb OC.373473_b OC.283164_b OC.10449_b OC.322572_b OC.65221_b OC.1028263_b OC.403781_b OC.230057_b OC.1027557_b OC.1028262_b OC.38500_b OC.86751_b OC.7469_b OC.87087_b OC.92963_b OC.219475_b OC.125602_b OC.233063_b OC.322565_b OC.1284396_b OC.1286842_b OC.1480298_b OC.70258_b OC.1027528_b OC.1537483_b OC.1481394_b OC.286441_b OC.286422_b…	RP04731
RP03338	C01772	C05158	1	K05350	OC.9438_b OC.25915_eb OC.34373_b OC.9444_b OC.92615_b OC.10748_eba OC.31772_b OC.9439_b OC.12999_b OC.12023_b OC.9702_b OC.64933_b OC.9446_b OC.9441_b OC.13541_b OC.10749_b OC.28635_eb OC.11410_b OC.81750_b OC.1290218_b OC.86751_b OC.375666_b OC.265106_b OC.9440_b OC.9447_b OC.9445_b OC.38733_b OC.319094_b OC.8893_b OC.9443_b OC.10750_b OC.9442_b OC.48208_b OC.26001_b	RP04606 RP06028 RP00806 RP03237 RP02308 RP15821 RP09308 RP02661
RP03338	C01772	C05158	1	K05349	OC.31227_b OC.31241_b OC.31174_b OC.31179_b OC.31236_b OC.31177_b OC.31238_b OC.31159_b OC.31252_b OC.31209_b OC.31176_b OC.84759_b OC.31200_b OC.31205_b OC.31153_b OC.31228_b OC.31272_b OC.31253_b OC.175881_b OC.31199_b OC.31182_b OC.31274_b OC.31210_b OC.31197_b OC.31223_b OC.56698_b OC.31158_b OC.31231_b OC.31214_b OC.31215_b OC.31151_b OC.31250_b OC.31247_b OC.31207_b OC.31154_b OC.31184_b OC…	RP04606 RP06028 RP00806 RP03237 RP02308 RP15821 RP09308 RP02661
RP03338	C01772	C05158	0.753	K01223	OC.6741_b OC.25915_eb OC.6439_b OC.8893_b OC.6554_eb OC.7107_eb OC.373473_b OC.283164_b OC.10449_b OC.322572_b OC.65221_b OC.1028263_b OC.403781_b OC.230057_b OC.1027557_b OC.1028262_b OC.38500_b OC.86751_b OC.7469_b OC.87087_b OC.92963_b OC.219475_b OC.125602_b OC.233063_b OC.322565_b OC.1284396_b OC.1286842_b OC.1480298_b OC.70258_b OC.1027528_b OC.1537483_b OC.1481394_b OC.286441_b OC.286422_b…	RP04731
RP03338	C01772	C05158	0.735	K01222	OC.435234_b OC.435273_b OC.435269_b OC.435274_b OC.1027709_b OC.1129550_b OC.435268_b OC.1481233_b OC.435235_b	RP04728
RP03338	C01772	C05158	0.697	K00699	OC.473729_eb	RP02149 RP02756 RP09331 RP12697 RP09332 RP12699 RP13408
RP03338	C01772	C05158	0.603	K01195	OC.44710_b OC.44709_b OC.44708_b OC.44714_b OC.44735_b OC.44712_b OC.44734_b OC.44715_b OC.117152_b OC.44711_b OC.57034_b OC.44719_b OC.53650_b OC.93438_b OC.178223_b OC.267485_b OC.44706_b OC.204893_b OC.44713_b OC.44781_b OC.44707_b OC.44716_b OC.44717_b OC.248400_b OC.106703_b	RP12697 RP09326 RP01540
RP03338	C01772	C05158	0.444	K07407	OC.320478_b OC.320480_b OC.320482_b OC.188718_b OC.320481_b OC.320477_b OC.319968_b OC.320483_b OC.320491_b OC.319962_eba OC.320493_b OC.401644_b OC.319964_b OC.188714_b OC.188715_b OC.188709_b OC.188723_b OC.188711_b OC.188724_b OC.320484_b OC.320494_b OC.319969_b OC.320492_b OC.188712_b OC.188710_ba OC.188728_b OC.319965_b OC.188726_b OC.320499_b OC.320497_b OC.320495_b OC.320490_b OC.976719_b …	RP00448 RP02608 RP01436 RP01306 RP00261
RP03338	C01772	C05158	0.444	K07406	OC.435247_b OC.435248_b OC.435250_b OC.435277_b OC.435254_b OC.435253_b OC.435245_b OC.435252_b OC.435241_b OC.435256_b OC.435240_b OC.435238_b OC.1314496_b OC.435242_b OC.435276_b OC.435243_b OC.435239_b OC.435251_b OC.435255_b OC.435233_b OC.435236_b OC.435275_b OC.435246_b OC.435237_b OC.435244_b OC.435249_b	RP00448 RP02608 RP01436 RP01306 RP00261
RP03338	C01772	C05158	0.371	K03715	OC.124910_eb OC.189200_eb OC.230444_b	RP02415
RP03338	C01772	C05158	0.371	K03429	OC.401408_b OC.403493_b OC.371683_b OC.371682_b OC.371684_b OC.347664_b OC.281472_b OC.373428_b OC.373502_b OC.230444_b OC.285653_b OC.263990_b OC.281870_b OC.281869_b OC.245975_b OC.189200_eb	RP02413
RP03338	C01772	C05158	0.338	K05947	OC.398080_eba	RP05356
RP03338	C01772	C05158	0.309	K15719	OC.447233_b	RP15154
RP03338	C01772	C05158	0.307	K01182	OC.63794_b OC.63758_b OC.63774_b OC.63771_b OC.63775_b OC.63770_b OC.63744_b OC.63755_b OC.63806_b OC.63743_b OC.63768_b OC.63769_b OC.63747_b OC.63773_b OC.63761_b OC.63821_b OC.63778_b OC.63741_b OC.63779_b OC.118303_b OC.63776_b OC.63742_b OC.63788_b OC.63780_b OC.63820_b OC.63819_b OC.63803_b OC.63754_b OC.63815_b OC.63749_b OC.63772_b OC.63750_b OC.87078_b OC.63752_b OC.63748_b	RP12713
RP03346	C01795	C04118	0.413	K05281	OC.198918_b OC.981327_b OC.198920_b	RP02597 RP09084 RP12115 RP12114
RP03346	C01795	C04118	0.265	K11334	OC.1104280_b OC.400781_b	RP14280 RP14286
RP03346	C01795	C04118	0.265	K11335	OC.400779_b	RP14280 RP14286
RP03346	C01795	C04118	0.265	K11333	OC.296516_b	RP14280 RP14286
RP03346	C01795	C04118	0.264	K00287	OC.363256_b OC.371340_b OC.400870_b OC.363228_b OC.363204_b OC.363178_b OC.363207_b OC.1015423_b OC.363160_b OC.363211_b OC.969681_b OC.363155_b OC.363169_b OC.969683_b OC.363201_b OC.363203_b OC.363353_b OC.363227_b OC.363230_b OC.363229_b OC.363164_b OC.363171_b OC.1013175_b OC.363172_b OC.363181_b OC.363176_b OC.363162_b OC.363355_b OC.400868_b OC.320808_b OC.363226_b OC.363205_b OC.363218_b O…	RP00297 RP00420
RP03346	C01795	C04118	0.256	K00218	OC.173652_b OC.190143_b OC.173567_b OC.173605_b OC.173582_b OC.173574_b OC.173622_b OC.229726_b	RP03465 RP05485
RP03346	C01795	C04118	0.255	K04038	OC.344180_b OC.344179_b OC.344178_b OC.344183_b OC.344182_b OC.344181_b	RP03465
RP03346	C01795	C04118	0.255	K04037	OC.296494_b OC.296513_b OC.296514_b	RP03465
RP03346	C01795	C04118	0.255	K04039	OC.296628_b OC.296556_b OC.296557_b OC.296629_b OC.296626_b OC.296627_b OC.296558_b	RP03465
RP03346	C01795	C04118	0.225	K11785	OC.444457_b OC.444458_b OC.444460_b OC.444462_b OC.444455_b OC.444461_b OC.444456_b OC.444463_b	RP13549
RP03346	C01795	C04118	0.209	K02548	OC.315465_b OC.982227_b OC.315490_b OC.315449_b OC.315453_b OC.315487_b OC.315466_b OC.315451_b OC.315458_b OC.315473_b OC.315484_b OC.315461_b OC.1009428_b OC.315450_b OC.315464_b OC.315472_b OC.315457_b OC.315463_b OC.315462_b OC.315475_b OC.315483_b OC.991295_b OC.1075108_b OC.315293_b OC.315481_b OC.315491_b OC.315452_b OC.315460_b OC.315296_b OC.315471_b OC.323648_b OC.315470_b OC.315477_b O…	RP09303
RP03351	C01804	C04083	0.626	K00760	OC.447760_b OC.447736_b OC.447719_b OC.447673_b OC.447745_b OC.447758_b OC.447678_b OC.447676_b OC.447677_b OC.447761_b OC.447748_b OC.447746_b OC.447672_b OC.447753_b OC.447690_b OC.447695_b OC.447710_b OC.447689_b OC.447715_b OC.447680_b OC.447701_b OC.447694_b OC.447692_b OC.447755_b OC.447681_b OC.447754_b OC.447738_b OC.447764_b OC.447716_b OC.447763_b OC.447735_b OC.447757_b OC.447721_b OC.…	RP13245 RP00861 RP13151 RP01369 RP13031 RP00470 RP01995
RP03351	C01804	C04083	0.57	K15780	OC.277830_b OC.447760_b OC.277808_b OC.447730_b OC.447754_b OC.447686_b OC.447719_b	RP01369 RP00470 RP01995
RP03351	C01804	C04083	0.562	K03816	OC.402183_b OC.402181_b OC.402180_b OC.402190_b OC.402185_b OC.402187_b OC.402184_b OC.402186_b OC.402182_b	RP01369 RP01995
RP03351	C01804	C04083	0.562	K00769	OC.1102577_b OC.1075933_b OC.1060489_b OC.1021491_b OC.1011318_b	RP01369 RP01995
RP03351	C01804	C04083	0.303	K03783	OC.160090_b OC.160055_b OC.160074_b OC.160071_b OC.160068_b OC.160086_b OC.160091_b OC.160089_b OC.160066_b OC.160067_b OC.160079_b OC.160069_b OC.160081_b OC.160093_b OC.160082_b OC.160085_b OC.160059_b OC.160062_b OC.160080_b OC.160073_b OC.160092_b OC.160057_b OC.160072_b OC.160056_b OC.160063_b OC.219566_b OC.160065_b OC.160083_b OC.160077_b OC.160070_b OC.191361_b OC.160096_b OC.160060_b OC.…	RP02306 RP01880 RP16127 RP02466 RP00596 RP00185 RP11966 RP00175 RP00504
RP03351	C01804	C04083	0.303	K03784	OC.184471_b OC.184467_b OC.184470_b OC.184459_b OC.184454_b OC.184457_b OC.184456_b OC.184465_b OC.184473_b OC.184474_b OC.184461_b OC.184450_b OC.184452_b OC.1027659_b OC.184453_b OC.184469_b OC.248819_b OC.1303567_b OC.184460_b OC.952012_b OC.184455_b OC.184446_b OC.184458_b OC.219485_b OC.184451_b OC.184468_b	RP02306 RP01880 RP16127 RP02466 RP00596 RP00185 RP11966 RP00175 RP00504
RP03351	C01804	C04083	0.288	K01243	OC.370392_b OC.952014_b OC.370395_b OC.370388_b OC.951989_b OC.370383_b OC.370407_b OC.410519_b OC.370387_b OC.952024_b OC.472474_b OC.370409_b OC.952020_b OC.370398_b OC.1087923_b OC.997429_b OC.370404_b OC.370397_b OC.1117549_b OC.370394_b OC.370413_b OC.370402_b OC.370422_b OC.370425_b OC.370399_b OC.1032987_b OC.370424_b OC.370403_b OC.370385_b OC.370408_b OC.370405_b OC.370400_b OC.1086168_b…	RP04157 RP00318
RP03351	C01804	C04083	0.286	K01239	OC.264816_eb OC.259205_b OC.259147_b OC.259186_b OC.259148_b OC.259125_b OC.259187_b OC.259172_b OC.259178_b OC.259149_b OC.259195_b OC.259209_b OC.259207_b OC.259171_b OC.259190_b OC.259196_b OC.259165_b OC.259188_b OC.259193_b OC.403881_b OC.322407_eb OC.952014_b OC.259146_b OC.259139_b OC.1035572_b OC.259169_b OC.259126_b OC.259206_b OC.259159_b OC.259175_b OC.259176_b OC.259179_b OC.259163_b …	RP00596 RP00185 RP00175 RP00504
RP03351	C01804	C04083	0.286	K00772	OC.160027_b OC.160017_b OC.160026_b OC.160014_b OC.160044_b OC.160045_b OC.160043_b OC.160030_b OC.160024_b OC.160037_b OC.160097_b OC.165863_b OC.160025_b OC.160028_b OC.160039_b OC.160016_b OC.160041_b OC.160053_b OC.160032_b OC.160042_b OC.160022_b OC.375930_b OC.160052_b OC.160049_b OC.160046_b OC.1145361_b OC.267618_b OC.267473_b OC.160034_b OC.232809_b OC.160036_b OC.160035_b OC.160038_b OC…	RP00318
RP03351	C01804	C04083	0.284	K10213	OC.259177_b OC.259134_b OC.259202_b OC.259131_b	RP00596 RP00185 RP00175
RP03351	C01804	C04083	0.276	K00759	OC.243565_b OC.243532_b OC.243533_b OC.427752_ba OC.243564_b OC.243537_b OC.455084_b OC.243506_b OC.243559_b OC.243508_b OC.243534_b OC.243555_b OC.243558_b OC.243528_b OC.243572_b OC.243530_b OC.243569_b OC.243547_b OC.243539_b OC.243515_b OC.243560_b OC.243550_b OC.243482_b OC.243548_b OC.243505_b OC.243573_b OC.989178_b OC.243509_b OC.243507_b OC.243570_b OC.243517_b OC.243549_b OC.243511_b OC…	RP00861 RP01369
RP03351	C01804	C04083	0.276	K01241	OC.461837_b OC.978702_b OC.978700_b OC.1103285_b OC.978701_b OC.1393462_b OC.1484200_b	RP00861
RP03351	C01804	C04083	0.269	K11783	OC.952011_b	RP13546
RP03351	C01804	C04083	0.263	K03815	OC.160075_b OC.160088_b	RP00504
RP03351	C01804	C04083	0.261	K13930	OC.473963_b OC.454213_b OC.454215_b OC.939687_b OC.454212_b OC.1335864_b OC.939689_b	RP15164
RP03351	C01804	C04083	0.261	K06165	OC.978491_b OC.978487_b OC.978488_b OC.978492_b OC.978490_b OC.978489_b OC.1137083_b	RP15164
RP03351	C01804	C04083	0.261	K05966	OC.473963_b OC.1029389_b OC.452965_ba OC.939687_b OC.454213_b OC.337181_b OC.1154588_b OC.939688_b OC.1266132_b OC.454210_b OC.1266133_b OC.454214_b OC.939690_b	RP15164
RP03351	C01804	C04083	0.261	K05780	OC.91434_b OC.91431_b OC.91433_b OC.91432_b	RP15164
RP03351	C01804	C04083	0.261	K13927	OC.473963_b OC.939690_b	RP15164
RP03351	C01804	C04083	0.261	K06164	OC.435649_b OC.435653_b OC.435655_b OC.435654_b OC.435657_b OC.435652_b OC.435651_b OC.435648_b OC.435647_b OC.1481333_b OC.1383183_b OC.435650_b OC.997881_b	RP15164
RP03351	C01804	C04083	0.261	K06166	OC.993866_b OC.993865_b OC.993868_b OC.993869_b OC.993867_b OC.980985_b OC.993870_b OC.1225201_b	RP15164
RP03351	C01804	C04083	0.249	K00765	OC.260899_b OC.260922_b OC.260910_b OC.260906_b OC.260904_b OC.301849_b OC.260915_b OC.260907_b OC.260918_b OC.260921_b OC.260933_b OC.260909_b OC.260929_b OC.260926_b OC.260920_b OC.260905_b OC.260859_b OC.260914_b OC.260917_b OC.260927_b OC.260916_b OC.260912_b OC.1089252_b OC.260923_b OC.260903_b OC.260908_b OC.260950_b OC.260900_b OC.260913_b OC.1340817_b OC.260951_b OC.260924_b OC.260949_b O…	RP01276
RP03351	C01804	C04083	0.249	K02502	OC.260868_b OC.260835_b OC.1103872_b OC.260854_b OC.1023805_b OC.260859_b OC.260857_b OC.260812_b OC.260811_b OC.297810_ba OC.260833_b OC.299458_b OC.260851_b OC.375038_b OC.1004108_b OC.405479_b OC.260912_b OC.260860_b OC.1027532_b OC.263641_b OC.301986_b OC.325728_b OC.407166_b OC.260866_b OC.260856_b OC.286159_b OC.260852_b OC.1532826_b OC.260847_b OC.260837_b OC.1366180_b OC.1336293_b OC.3256…	RP01276
RP03351	C01804	C04083	0.238	K00768	OC.302625_b OC.302624_b OC.302619_b OC.302639_b OC.302613_b OC.302617_b OC.351536_b OC.302614_b OC.302620_b OC.302616_b OC.302633_b OC.302615_b OC.302605_b OC.302621_b OC.302610_b OC.1475440_b OC.302608_b OC.302622_b OC.302632_b OC.1513404_b OC.1145647_b OC.302623_b OC.302630_b OC.302612_b OC.302628_b OC.302627_b OC.302609_b OC.302640_b OC.302604_b OC.952170_b OC.302611_b OC.302606_b OC.1346795_b…	RP03780
RP03351	C01804	C04083	0.214	K00773	OC.365741_b OC.365725_b OC.365717_b OC.365733_b OC.365745_b OC.365727_b OC.365730_b OC.365728_b OC.365672_b OC.365740_b OC.365718_b OC.365742_b OC.365719_b OC.365670_b OC.365732_b OC.1078173_b OC.365737_b OC.365724_b OC.365739_b OC.365744_b OC.365720_b OC.365723_b OC.365748_b OC.365750_b OC.365716_b OC.365735_b OC.365726_b OC.365729_b OC.365738_b OC.1266052_b OC.1274965_b OC.365749_b OC.365751_b …	RP03411
RP03459	C02106	C05174
RP03464	C02134	C02915
RP03579	C02495	C03567	0.96	K05281	OC.198918_b OC.981327_b OC.198920_b	RP02597 RP09084 RP12114 RP12115
RP03579	C02495	C03567	0.294	K14582	OC.106146_b OC.135728_b OC.82159_b	RP14406
RP03579	C02495	C03567	0.274	K05358	OC.163641_b OC.163638_b OC.163634_b OC.163639_b	RP00041
RP03614	C01746	C03882	0.271	K00306	OC.117702_eb	RP00243
RP03614	C01746	C03882	0.161	K00318	OC.427614_b OC.246599_b OC.427609_b OC.427610_b OC.427613_b OC.427611_b OC.1113496_b OC.427606_b OC.1167471_b OC.1165904_b	RP00228
RP03614	C01746	C03882	0.161	K13821	OC.16869_b OC.16871_b OC.17164_b OC.17050_b OC.16877_b OC.178403_b OC.16870_b OC.1107094_b OC.17052_b OC.16742_b OC.16638_b OC.16743_b OC.1485056_b OC.16656_b OC.378119_b OC.1104078_b OC.16639_b	RP00228
RP03614	C01746	C03882	0.158	K00286	OC.317361_b OC.317306_b OC.317304_b OC.317295_b OC.317365_b OC.317358_b OC.317378_b OC.317298_b OC.317394_b OC.317384_b OC.317392_b OC.317356_b OC.317382_b OC.317337_b OC.317397_b OC.317364_b OC.317363_b OC.317293_b OC.317348_b OC.317303_b OC.317341_b OC.317371_b OC.317305_b OC.317352_b OC.317294_b OC.317315_b OC.317312_b OC.317316_b OC.317368_b OC.317357_b OC.1093143_b OC.317288_b OC.317367_b OC…	RP00228 RP00150
RP03614	C01746	C03882	0.121	K01962	OC.38056_b OC.38075_b OC.38073_b OC.38129_b OC.38072_b OC.38063_b OC.38068_b OC.38055_b OC.38081_b OC.38074_b OC.38121_b OC.134937_b OC.38076_b OC.38064_b OC.38126_b OC.38080_b OC.38060_b OC.117861_b OC.38059_b OC.38069_b OC.38130_b OC.38061_b OC.38057_b OC.38058_b OC.38066_b OC.376748_b OC.248759_b OC.38067_b OC.38079_b OC.1486482_b OC.38077_b OC.38065_b OC.38070_b OC.38062_b OC.1443031_b OC.380…	RP00751
RP03614	C01746	C03882	0.121	K11263	OC.37171_b OC.37031_b OC.37160_b OC.37125_b OC.37144_b OC.981821_b OC.37029_b OC.1151966_b OC.37117_b OC.37118_b OC.56904_b OC.37058_b OC.37173_b	RP00751
RP03614	C01746	C03882	0.121	K02160	OC.263921_b OC.299594_b OC.263938_b OC.263937_b OC.299593_b OC.984899_b OC.263925_b OC.263919_b OC.263909_b OC.299596_eb OC.320925_b OC.263943_b OC.320923_b OC.281648_b OC.263923_b OC.973024_b OC.299595_b OC.281651_b OC.281647_b OC.263902_b OC.263907_b OC.973023_b OC.263915_b OC.344465_b OC.459412_b OC.263914_b OC.263903_b OC.403687_b OC.320924_b OC.263911_b OC.281653_b OC.984905_b OC.263929_b OC…	RP00751
RP03614	C01746	C03882	0.121	K01961	OC.37073_b OC.37141_b OC.37157_b OC.37063_b OC.37163_b OC.37164_b OC.37112_b OC.37116_b OC.37085_b OC.37092_b OC.37168_b OC.37024_b OC.37142_b OC.37100_b OC.37152_b OC.37151_b OC.37140_b OC.37159_b OC.37108_b OC.37028_b OC.37150_b OC.37068_b OC.37139_b OC.37145_b OC.37076_b OC.37113_b OC.37119_b OC.37137_b OC.37074_b OC.37167_b OC.37126_b OC.37042_b OC.37122_b OC.37032_b OC.37054_b OC.37107_b OC.…	RP00751
RP03614	C01746	C03882	0.121	K01963	OC.38126_b OC.38114_b OC.38119_b OC.38129_b OC.38122_b OC.38125_b OC.38104_b OC.38115_b OC.38110_b OC.38118_b OC.38108_b OC.38121_b OC.134937_b OC.38128_b OC.38111_b OC.38112_b OC.38105_b OC.38099_b OC.38097_b OC.38100_b OC.38107_b OC.38103_b OC.1083464_b OC.124401_b OC.38106_b OC.38124_b OC.38120_b OC.38127_b OC.38123_b OC.38096_b OC.38101_b OC.1208351_b OC.106673_b OC.77526_b OC.38116_b OC.3811…	RP00751
RP03615	C00010	C02611	0.384	K01904	OC.553_b OC.976182_b	RP00065 RP00073 RP00144 RP09024 RP00481 RP00095
RP03615	C00010	C02611	0.303	K00632	OC.210246_b OC.210251_b OC.210167_b OC.210121_b OC.210257_b OC.210250_b OC.210148_b OC.210116_b OC.210521_b OC.210185_b OC.210169_b OC.210253_b OC.210248_b OC.210146_b OC.210155_b OC.210118_b OC.210211_b OC.284161_b OC.210214_b OC.210564_b OC.210555_b OC.210157_b OC.210144_b OC.210149_b OC.210506_b OC.346863_b OC.210536_b OC.210533_b OC.210568_b OC.210256_b OC.210520_b	RP12279 RP00007 RP00093 RP00053 RP10342 RP00035 RP12278 RP10634 RP03401 RP10635
RP03615	C00010	C02611	0.28	K15866	OC.104936_b OC.67177_b OC.86002_b OC.104935_b OC.67027_b OC.116721_b OC.81934_b OC.98691_b OC.98687_b OC.143644_b OC.67064_b OC.98686_b OC.66982_b OC.67122_b OC.73482_b OC.66974_b OC.78030_b OC.67028_b OC.77604_b OC.67029_b OC.176120_b OC.98689_b OC.67131_b OC.92327_b OC.104932_b OC.104938_b OC.67166_b OC.70526_b OC.134374_b OC.66959_b OC.98688_b OC.67181_b OC.105082_b OC.1251328_b OC.69768_b OC.…	RP15456
RP03615	C00010	C02611	0.227	K02615	OC.210257_b OC.210185_b	RP15456 RP00035
RP03615	C00010	C02611	0.209	K04105	OC.1985_ba	RP00482 RP00053
RP03615	C00010	C02611	0.203	K16876	OC.1815_b	RP02662
RP03615	C00010	C02611	0.195	K01911	OC.217163_b OC.321966_b OC.32116_b OC.1006364_b OC.60951_b OC.190182_b OC.2303_ba OC.373386_b OC.300539_b OC.78167_b OC.2470_b OC.230022_b OC.27249_b OC.285420_b OC.2007_b OC.45601_b OC.140076_b OC.302082_b OC.990617_b OC.117239_b OC.203270_b	RP00727
RP03615	C00010	C02611	0.195	K01075	OC.946049_b OC.946073_b OC.946061_b OC.474724_b OC.946072_b OC.946074_b OC.1336724_b OC.946071_b OC.943996_b OC.475513_eb OC.1338984_b OC.946076_b OC.965733_b OC.946080_b	RP00482
RP03615	C00010	C02611	0.191	K16427	OC.345161_b	RP09287
RP03615	C00010	C02611	0.19	K05553	OC.987655_b OC.987656_b OC.464140_b OC.1123717_b OC.1123718_b	RP00007 RP00093
RP03615	C00010	C02611	0.19	K01905	OC.80665_b OC.80671_b OC.80591_b OC.80670_b OC.80721_b OC.80672_b OC.80625_b OC.93536_b OC.80603_b	RP00007 RP00034
RP03615	C00010	C02611	0.19	K13788	OC.184647_b OC.184650_b OC.184656_b OC.184646_b OC.184651_b OC.1339888_b OC.230990_b OC.184666_b OC.1146011_b OC.184649_b OC.184648_b	RP00007 RP00034
RP03615	C00010	C02611	0.19	K00171	OC.282713_b OC.230153_b OC.213902_b OC.230302_b OC.282712_b OC.1004101_b OC.213907_b OC.247436_b OC.248841_b OC.403890_b OC.213904_b OC.213911_b OC.213906_b OC.213908_b OC.231775_b OC.213912_b OC.1317008_b OC.213913_b OC.213915_b OC.213905_b OC.232270_b OC.213916_b OC.249493_b OC.230154_b OC.213903_b OC.213914_b	RP00007 RP00034
RP03615	C00010	C02611	0.19	K00656	OC.368329_b OC.368333_b OC.368344_eba OC.368323_b OC.368316_b OC.368327_b OC.368356_b OC.368310_b OC.368336_b OC.368334_b OC.368335_b OC.368332_b OC.368325_b OC.368339_b OC.368354_b OC.368318_b OC.368351_b OC.368355_b OC.368359_b OC.368341_b OC.368320_b OC.368342_b OC.368321_b OC.368314_b OC.368358_b OC.1300395_b OC.368349_b OC.368322_b OC.368312_b OC.368315_b OC.368352_b OC.368326_b OC.368311_b …	RP00007 RP00034
RP03615	C00010	C02611	0.19	K01895	OC.345_b OC.239_b OC.273_b OC.350_b OC.306_b OC.237_b OC.339_b OC.269_b OC.343_b OC.268_b OC.327_b OC.348_b OC.308_b OC.261_b OC.304_b OC.279_b OC.2895_b OC.312_b OC.357_b OC.329_b OC.235_b OC.333_b OC.331_b OC.246_b OC.260_b OC.318_b OC.317_b OC.2258_b OC.281_b OC.251_b OC.247_b OC.309_b OC.307_b OC.338_b OC.344_b OC.341_b OC.322_b OC.45511_b OC.313_b OC.248_b OC.13010_b OC.310_b OC.229_b OC.245…	RP00007 RP00034
RP03615	C00010	C02611	0.19	K05551	OC.2524_b OC.2590_b OC.2596_b OC.2512_b OC.2493_b	RP00007 RP00093
RP03615	C00010	C02611	0.19	K00626	OC.210245_b OC.210249_b OC.210171_b OC.210244_b OC.210166_b OC.210215_b OC.210169_b OC.210121_b OC.210258_b OC.210210_b OC.210233_b OC.210123_b OC.344741_eb OC.210252_b OC.210120_b OC.210175_b OC.210573_b OC.210257_b OC.210541_b OC.210111_b OC.210565_b OC.210115_b OC.210131_b OC.210248_b OC.210553_b OC.210211_b OC.210196_b OC.210182_b OC.210229_b OC.210126_b OC.210543_b OC.210232_b OC.210137_b OC…	RP00007 RP00093
RP03615	C00010	C02611	0.19	K04072	OC.121045_b OC.121051_b OC.121050_b OC.121039_b OC.121042_b OC.121038_b OC.121948_b OC.121259_b OC.121282_b OC.121047_b OC.121275_b OC.121273_b OC.121036_b OC.121264_b OC.121276_b OC.121043_b OC.378997_b OC.121281_b OC.121037_b OC.121261_b OC.121279_b OC.121040_b OC.121044_b OC.121263_b OC.121041_b OC.121046_b OC.121048_b OC.121006_b OC.121131_b OC.121267_b OC.121262_b OC.121049_b OC.121272_b OC.…	RP00007 RP00093
RP03615	C00010	C02611	0.19	K00170	OC.63560_b OC.63552_b OC.176943_b OC.63565_b OC.63551_b OC.63558_b OC.63557_b OC.63556_b OC.63566_b OC.63550_b OC.63559_b OC.63549_b OC.63548_b OC.63546_b OC.63563_b OC.63561_b OC.63555_b OC.63547_b OC.63564_b OC.63553_b OC.63545_b OC.63562_b OC.63554_b OC.63567_b	RP00007 RP00034
RP03615	C00010	C02611	0.19	K07508	OC.210230_b OC.210220_b OC.210218_b OC.210236_b	RP00019 RP00007 RP00093 RP10342 RP00035 RP03401
RP03615	C00010	C02611	0.19	K05552	OC.27041_b OC.34806_b OC.73895_b OC.48726_b OC.34878_b OC.28521_b OC.60723_b OC.45550_b	RP00007 RP00093
RP03615	C00010	C02611	0.19	K15024	OC.971052_b	RP00007 RP00034
RP03615	C00010	C02611	0.19	K00140	OC.17065_b OC.17158_b OC.17063_b OC.17156_b OC.17046_b OC.17064_b OC.17044_b OC.17061_b OC.16698_b OC.17043_b OC.264560_b OC.17045_b OC.16799_b OC.17778_b OC.1159196_b OC.17165_b OC.17028_b OC.17626_b OC.41193_b OC.65334_b OC.16691_b OC.248733_b OC.203813_b OC.17062_b OC.16690_b OC.248107_b OC.16646_b OC.17157_b OC.16692_b OC.16832_b OC.16856_b	RP00007 RP00034 RP00669
RP03615	C00010	C02611	0.19	K04073	OC.462444_b OC.980374_b OC.980357_b OC.980358_b OC.980368_b OC.980373_b OC.980369_b OC.980370_b OC.1113458_b OC.980371_b OC.980372_b OC.462450_b OC.980364_b OC.1509393_b OC.980367_b OC.1152179_b OC.980366_b OC.1145320_b OC.1152178_b OC.409385_b OC.1145965_b	RP00007 RP00093
RP03615	C00010	C02611	0.19	K00169	OC.63534_b OC.63539_b OC.63542_b OC.63536_b OC.63530_b OC.63529_b OC.63519_b OC.63533_b OC.63524_b OC.63520_b OC.63531_b OC.63521_b OC.63540_b OC.63526_b OC.63538_b OC.63527_b OC.63525_b OC.63541_b OC.63537_b OC.63535_b OC.63522_b OC.63523_b OC.63543_b OC.63532_b OC.63528_b	RP00007 RP00034
RP03615	C00010	C02611	0.19	K00172	OC.230155_b OC.213926_b OC.217783_b OC.230142_b OC.213935_b OC.213928_b OC.213927_b OC.403891_b OC.213909_b OC.213920_b OC.213910_b OC.213932_b OC.213925_b OC.213939_b OC.213921_b OC.213919_b OC.213929_b OC.213930_b OC.213936_b OC.213938_b OC.213923_b OC.213931_b OC.213918_b OC.213924_b OC.1442755_b OC.213937_b OC.213940_b OC.213941_b OC.213933_b OC.213922_b OC.213917_b	RP00007 RP00034
RP03615	C00010	C02611	0.19	K00132	OC.121268_b	RP00007 RP00093
RP03615	C00010	C02611	0.19	K00625	OC.184660_b OC.228374_b OC.184652_b OC.184654_b OC.184661_b OC.184666_b OC.1118431_b OC.404015_b OC.349724_b OC.228372_b OC.184662_b OC.184643_b OC.228364_b OC.184655_b OC.184645_b OC.184663_b OC.371706_b OC.184664_b OC.228383_b OC.228379_b OC.1102203_b OC.184665_b	RP00007 RP00034
RP03615	C00010	C02611	0.186	K03737	OC.63512_b OC.63510_b OC.63511_b OC.63544_b OC.63516_b OC.63514_b OC.63518_b OC.267763_b OC.63509_b OC.1483666_b OC.63508_b OC.63515_b OC.63517_b OC.63513_b	RP00007
RP03615	C00010	C02611	0.186	K16023	OC.964742_b	RP00007
RP03615	C00010	C02611	0.186	K15023	OC.142595_b OC.142592_b	RP00007
RP03615	C00010	C02611	0.186	K09011	OC.199332_b	RP00007
RP03615	C00010	C02611	0.186	K15913	OC.262995_b OC.263001_ba	RP00007
RP03615	C00010	C02611	0.186	K00668	OC.117422_eb OC.264523_eb	RP00007
RP03615	C00010	C02611	0.186	K15896	OC.324050_b OC.324752_b OC.936417_b OC.932970_b	RP00007
RP03615	C00010	C02611	0.186	K13018	OC.90148_b OC.89155_b OC.89148_b OC.89149_b OC.89138_b OC.89136_b OC.89147_b	RP00007
RP03615	C00010	C02611	0.186	K00194	OC.441278_ba	RP00007
RP03615	C00010	C02611	0.186	K01648	OC.185088_eba	RP00007
RP03615	C00010	C02611	0.186	K04020	OC.184644_b OC.184642_b OC.1466698_b	RP00007
RP03615	C00010	C02611	0.186	K01638	OC.186293_b OC.282051_b OC.282050_b OC.282049_b OC.186291_b OC.186289_b OC.186294_b OC.1087207_b OC.186288_b OC.282046_b OC.282047_b OC.282041_b OC.186300_b OC.282048_b OC.282052_b OC.282054_b OC.186298_b OC.186299_b OC.186305_b OC.186287_b OC.186290_b OC.186303_b OC.282042_b OC.186292_b OC.186306_b OC.282060_b OC.186308_b OC.282043_b OC.282059_b OC.282058_b OC.1457638_b OC.282056_b OC.282044_b O…	RP00007
RP03615	C00010	C02611	0.186	K00624	OC.54579_b OC.345262_b OC.145286_b OC.54582_b OC.54583_b OC.54581_b OC.379259_b OC.205465_b	RP00007
RP03615	C00010	C02611	0.186	K00641	OC.198479_b OC.198503_b OC.198469_b OC.198478_b OC.198505_b OC.1044747_b OC.403951_b OC.198501_b OC.198508_b OC.198492_b OC.198500_b OC.198480_b OC.198496_b OC.198506_b OC.198481_b OC.300417_b OC.198493_b OC.198471_b OC.198490_b OC.198497_b OC.198467_b OC.198468_b OC.230452_b OC.198476_b OC.198491_b OC.198457_b OC.198456_b OC.198504_b OC.198474_b OC.198472_b OC.300256_b OC.198498_b OC.198510_b OC…	RP00007
RP03615	C00010	C02611	0.186	K08591	OC.952644_b OC.952645_b OC.472794_b OC.952643_b OC.410689_b OC.952648_b OC.472797_b OC.472792_b OC.1250169_b OC.952646_b OC.1481211_b OC.472799_b OC.472800_b OC.472793_b OC.995638_b OC.960518_b	RP00019
RP03615	C00010	C02611	0.186	K03896	OC.394560_b OC.394561_b OC.394556_b OC.394558_b OC.394563_b OC.394562_b OC.394559_b OC.394564_b OC.394565_b OC.394585_b	RP00007
RP03615	C00010	C02611	0.186	K03823	OC.434688_b OC.434674_b OC.434675_b OC.434706_b OC.434667_b OC.434743_b OC.434676_b OC.434685_b OC.434770_b OC.434790_b OC.434759_b OC.434748_b OC.434753_b OC.434697_b OC.434683_b OC.434789_b OC.434767_b OC.434651_b OC.434680_b OC.434686_b OC.434665_b OC.434745_b OC.434679_b OC.434749_b OC.434741_b OC.434689_b OC.434791_b OC.434787_b OC.434702_b OC.434794_b OC.434705_b OC.434704_b OC.434652_b OC.…	RP00007
RP03615	C00010	C02611	0.186	K00627	OC.109217_b OC.109227_b OC.109309_b OC.109248_b OC.346339_b OC.109209_b OC.109310_b OC.109244_b OC.109291_b OC.109286_b OC.109275_b OC.109304_b OC.109246_b OC.109216_b OC.109297_b OC.109252_b OC.109308_b OC.109232_b OC.109300_b OC.109228_b OC.109210_b OC.109224_b OC.109254_b OC.109273_b OC.109289_b OC.109261_b OC.109272_b OC.118056_b OC.109292_b OC.109234_b OC.109313_b OC.109233_b OC.109214_b OC.…	RP00007
RP03615	C00010	C02611	0.186	K00631	OC.189511_b OC.220183_b OC.1115632_b OC.189510_b OC.301896_b OC.255950_b OC.1540549_b OC.220184_b OC.189509_b OC.189537_b OC.268027_b	RP00019
RP03615	C00010	C02611	0.186	K13509	OC.268191_b	RP00019
RP03615	C00010	C02611	0.186	K00639	OC.1842_b OC.1845_b OC.1840_b OC.25990_b OC.1863_b OC.1838_b OC.1835_b OC.1864_b OC.1833_b OC.1865_b OC.2174_b OC.2873_b OC.176913_b OC.1832_b OC.1843_b OC.1824_b OC.56753_b OC.1867_b OC.2341_b OC.1857_b OC.2117_b OC.2024_b OC.2366_b OC.2008_b OC.2116_b OC.1846_b OC.23137_b OC.1869_b OC.1853_b OC.166573_b OC.1839_b OC.1849_b OC.1861_b OC.1847_b OC.178213_b OC.165325_b OC.1866_b OC.35040_b OC.2139…	RP00007
RP03615	C00010	C02611	0.186	K00621	OC.446697_eba	RP00007
RP03615	C00010	C02611	0.186	K15230	OC.185017_ba	RP00007
RP03615	C00010	C02611	0.186	K00648	OC.187820_b OC.187813_b OC.187781_b OC.187827_b OC.187833_b OC.187826_b OC.187815_b OC.400797_b OC.320359_b OC.187808_b OC.187780_b OC.187795_b OC.187804_b OC.344344_b OC.187839_b OC.981253_b OC.187814_b OC.189917_b OC.187786_b OC.400795_b OC.981254_b OC.371242_b OC.187851_b OC.187817_b OC.187771_b OC.187821_b OC.998503_b OC.344221_b OC.187819_b OC.187822_b OC.187849_b OC.187792_b OC.187816_b OC.…	RP00007
RP03615	C00010	C02611	0.186	K06718	OC.446669_b OC.446670_b OC.446664_b OC.446665_eba OC.446667_b OC.446657_b OC.446666_b OC.446671_b OC.446663_b OC.446668_b OC.446660_b OC.446662_b OC.446656_b OC.446658_b OC.446674_b OC.446673_b OC.446659_b OC.446672_b OC.1391302_b OC.446661_b OC.446675_b	RP00007
RP03615	C00010	C02611	0.186	K14682	OC.183725_b OC.183724_b OC.183723_b OC.183726_b OC.183728_b OC.183694_b OC.183727_b OC.1157851_b OC.183730_b	RP00007
RP03615	C00010	C02611	0.186	K00655	OC.951491_b OC.374855_b OC.379230_b OC.301482_b OC.326884_b OC.286557_b OC.1075724_b OC.951530_b OC.1049888_b OC.1007411_b OC.232983_eb OC.265387_b OC.475099_b OC.286766_b OC.951496_b OC.265371_b OC.265380_b OC.347009_b OC.286765_b OC.1033700_b OC.326888_b OC.265384_b OC.475100_b OC.1114346_b OC.379212_b OC.265382_b OC.951492_b OC.1049887_b OC.265378_b OC.379207_b OC.1118488_b OC.326889_b OC.1016…	RP00019
RP03615	C00010	C02611	0.186	K10852	OC.1058643_b OC.341562_b OC.341581_b OC.341585_b OC.341577_b OC.341576_b OC.341584_b OC.341580_b OC.996504_b OC.401949_b OC.341583_b OC.341588_b OC.953666_b OC.409877_b OC.341574_b OC.341575_b OC.938201_b OC.341579_b OC.1399176_b OC.341570_b OC.341578_b OC.1058644_b OC.410790_eb OC.1238556_b OC.341571_b OC.1401426_b OC.351708_b OC.1155082_b OC.341587_b OC.953664_b OC.1150714_b OC.341558_b OC.3415…	RP00019
RP03615	C00010	C02611	0.186	K00197	OC.440102_b OC.440101_b OC.440103_b	RP00007
RP03615	C00010	C02611	0.186	K03621	OC.187747_b OC.187767_eb OC.187743_b OC.187745_b OC.187746_b OC.187744_b OC.216146_b OC.457382_b OC.187740_b OC.1271391_b OC.187748_b OC.1101694_b OC.187737_b OC.187741_b OC.1314374_b OC.187739_b OC.187738_b OC.967760_b	RP00019
RP03615	C00010	C02611	0.186	K00657	OC.282102_b OC.947158_b OC.453869_ba OC.1005636_b OC.947159_b OC.282101_b OC.947165_b OC.989981_b OC.453871_b OC.947162_b OC.453870_b OC.947161_b OC.318241_b OC.1295621_b OC.1393133_b OC.282103_eb OC.958613_b OC.947169_b OC.947160_b OC.939183_b OC.947163_b OC.318220_b OC.266234_b OC.318197_b OC.282100_b OC.947164_b OC.450806_ba OC.1082432_b OC.453872_b OC.932966_b OC.318255_b OC.1539005_b OC.2820…	RP00007
RP03615	C00010	C02611	0.186	K00635	OC.369987_b OC.369984_eba OC.974595_b OC.369988_b	RP00019
RP03615	C00010	C02611	0.186	K04021	OC.121280_b OC.970695_b	RP00007
RP03615	C00010	C02611	0.186	K00619	OC.988494_b OC.442784_b OC.442779_ba OC.442783_b OC.442774_b OC.442780_b OC.442776_b OC.263495_b OC.967265_b OC.1019408_b OC.442772_b OC.442781_b OC.258359_b OC.1068380_b OC.442777_b OC.1411265_b OC.442771_b OC.1004202_b OC.442769_b OC.442788_b OC.258361_b OC.967264_b OC.442787_b OC.468589_b OC.258357_b OC.1508914_b OC.442768_b OC.258356_b OC.348765_b OC.960205_b OC.258445_b OC.967266_b OC.258358…	RP00007
RP03615	C00010	C02611	0.186	K00620	OC.183667_b OC.183645_b OC.183668_b OC.183651_b OC.183648_b OC.183641_b OC.183643_b OC.183661_b OC.183672_b OC.183660_b OC.183662_b OC.183665_b OC.183644_b OC.183640_b OC.183657_b OC.183663_b OC.183652_b OC.183666_b OC.183578_b OC.183659_b OC.183670_b OC.183671_b OC.183656_b OC.183653_b OC.264120_b OC.183655_b OC.183646_b OC.183654_b OC.191003_b OC.183664_b OC.183658_b OC.183669_b OC.1322486_b OC…	RP00007
RP03615	C00010	C02611	0.186	K11533	OC.117422_eb OC.264523_eb OC.117425_b OC.1125704_b OC.1125120_b	RP00007
RP03615	C00010	C02611	0.186	K05822	OC.92872_b	RP00007
RP03615	C00010	C02611	0.186	K01647	OC.314020_b OC.314032_b OC.314015_b OC.372051_eb OC.313971_b OC.314050_b OC.314023_b OC.314021_b OC.314037_b OC.314009_b OC.314036_b OC.314066_b OC.314016_b OC.314010_b OC.314033_b OC.313982_b OC.314014_b OC.313994_b OC.314062_b OC.314047_b OC.314046_b OC.313984_b OC.314008_b OC.314055_ba OC.313974_b OC.314044_b OC.314048_b OC.1074621_b OC.313989_b OC.314026_b OC.313969_b OC.314007_b OC.314006_b …	RP00007
RP03615	C00010	C02611	0.186	K14681	OC.139520_b	RP00007
RP03615	C00010	C02611	0.186	K00640	OC.276612_b OC.276632_b OC.276602_b OC.276622_b OC.276590_b OC.276502_b OC.276585_b OC.276605_b OC.276628_b OC.276581_b OC.276504_b OC.276589_b OC.276607_b OC.276647_b OC.276606_b OC.276546_b OC.276626_b OC.276653_b OC.276574_b OC.276627_b OC.276591_b OC.276537_b OC.276608_b OC.276529_b OC.276510_b OC.276614_b OC.276521_b OC.276584_b OC.320974_b OC.299628_b OC.276520_b OC.276600_b OC.276623_b OC.…	RP00007
RP03615	C00010	C02611	0.186	K01641	OC.229878_b OC.226483_eba OC.299972_b OC.299973_b OC.198695_b OC.281986_b OC.198696_b OC.226487_b OC.198698_b OC.198699_b OC.226488_b OC.198697_b OC.198694_b	RP00007
RP03615	C00010	C02611	0.186	K00622	OC.449171_b	RP00007
RP03615	C00010	C02611	0.186	K01655	OC.199307_b OC.199270_b OC.199269_b OC.199259_b	RP00007
RP03615	C00010	C02611	0.186	K13507	OC.402824_eb	RP00019
RP03615	C00010	C02611	0.186	K01649	OC.199280_b OC.199373_b OC.199276_b OC.199379_b OC.199252_b OC.199295_b OC.199302_b OC.199329_b OC.199375_b OC.199364_b OC.199290_b OC.199330_b OC.199303_b OC.199309_b OC.199371_b OC.199323_b OC.199363_b OC.199319_b OC.199328_b OC.959349_b OC.199351_b OC.199288_b OC.199258_b OC.199369_b OC.199377_b OC.199287_b OC.199291_b OC.199300_b OC.199308_b OC.199293_b OC.199340_b OC.199277_b OC.199374_b OC.…	RP00007
RP03615	C00010	C02611	0.186	K04042	OC.112932_b OC.124681_b OC.281078_b OC.112644_b OC.112931_b OC.112930_eb OC.112611_b OC.165729_b OC.112610_b OC.202417_b OC.967362_b OC.286312_b OC.112645_b OC.282871_b OC.205115_b OC.152944_b	RP00007
RP03615	C00010	C02611	0.186	K00630	OC.300556_b	RP00019
RP03615	C00010	C02611	0.186	K14138	OC.441285_b	RP00007
RP03615	C00010	C02611	0.186	K00193	OC.441284_b	RP00007
RP03615	C00010	C02611	0.186	K02594	OC.199268_b OC.199267_b OC.199341_b OC.199333_b OC.199254_b OC.247192_b OC.199272_b OC.199337_b OC.199263_b OC.199336_b OC.199257_b OC.199264_b OC.199355_b OC.199266_b OC.199343_b OC.199231_b OC.199271_b OC.199243_b OC.199244_b OC.199334_b OC.326140_b OC.199335_b OC.199273_b	RP00007
RP03615	C00010	C02611	0.186	K15231	OC.185088_eba OC.185123_b	RP00007
RP03615	C00010	C02611	0.186	K01067	OC.259988_b OC.259995_b OC.259986_b OC.259961_b OC.259996_b OC.260000_b OC.259938_b OC.259993_b OC.157056_b OC.259940_b OC.965733_b OC.259998_b OC.259989_b	RP00007
RP03615	C00010	C02611	0.181	K01903	OC.185100_b OC.185105_b OC.185113_b OC.185101_b OC.185109_b OC.185124_b OC.185095_b OC.185107_b OC.185103_b OC.185090_b OC.185092_b OC.185116_b OC.203961_b OC.185121_b OC.185102_b OC.185115_b OC.185132_b OC.185131_b OC.185111_b OC.185119_b OC.185128_b OC.185114_b OC.185093_b OC.185097_b OC.185112_b OC.185134_b OC.185094_b OC.185110_b OC.185091_b OC.185129_b OC.185127_b OC.185126_b OC.185120_b OC.…	RP00035 RP00213
RP03615	C00010	C02611	0.181	K01902	OC.185031_b OC.185067_b OC.185046_b OC.185055_b OC.185047_b OC.185033_b OC.185057_b OC.185034_b OC.185032_b OC.185049_b OC.185016_b OC.185044_b OC.185059_b OC.185025_b OC.185058_b OC.185063_b OC.185068_b OC.185045_b OC.185020_b OC.185029_b OC.185056_b OC.185036_b OC.185019_b OC.185054_b OC.185069_b OC.185008_b OC.185018_b OC.185039_b OC.185071_b OC.185070_b OC.185005_b OC.185030_b OC.185024_b OC.…	RP00035 RP00213
RP03615	C00010	C02611	0.18	K14747	OC.210771_b	RP05063
RP03615	C00010	C02611	0.179	K08295	OC.1961_ba OC.1962_b OC.1966_b OC.1968_b OC.1964_b OC.1970_b OC.1965_b OC.204461_b OC.26058_b OC.1963_b OC.1969_b OC.1967_b	RP01211
RP03615	C00010	C02611	0.176	K01908	OC.278_b OC.347_b OC.277_b OC.358_b OC.346_b OC.332_b OC.45656_b OC.2293_b OC.2292_b OC.57116_b OC.2032_b OC.41265_b	RP00034
RP03615	C00010	C02611	0.176	K10817	OC.1183_b OC.1184_b OC.1181_b	RP00034
RP03615	C00010	C02611	0.176	K13923	OC.971052_b	RP00034
RP03615	C00010	C02611	0.176	K01659	OC.313991_b OC.314035_b OC.314038_b OC.314025_b OC.314000_b OC.314037_b OC.313990_b OC.314024_b OC.313973_b OC.313995_b OC.314051_b OC.313996_b OC.313987_b OC.313997_b OC.314029_b OC.313967_b OC.313993_b OC.314052_b OC.313998_b OC.326174_b OC.313972_b OC.314004_b OC.314050_b OC.314028_b OC.313992_b OC.314031_b	RP00034
RP03615	C00010	C02611	0.176	K13922	OC.121280_b OC.970694_b OC.1295586_b	RP00034
RP03615	C00010	C02611	0.176	K01912	OC.210776_b OC.217287_b OC.210730_b OC.210702_b OC.210754_b OC.210727_b OC.462997_b OC.210720_b OC.210763_b OC.210680_b OC.229946_b OC.210767_b OC.210747_b OC.210749_b OC.210762_b OC.210764_b OC.210678_b OC.210806_b OC.210697_b OC.210778_b OC.210743_b OC.210716_b OC.210798_b OC.462996_b OC.210725_b OC.210732_b OC.210750_b OC.210830_b OC.210673_b OC.210752_b OC.210731_b OC.210769_b OC.1001825_b OC…	RP00105
RP03615	C00010	C02611	0.176	K02614	OC.983522_b OC.1046991_b OC.952393_b OC.952392_b OC.1084733_b OC.428516_b OC.428517_b OC.428522_b OC.428518_b OC.428523_b OC.428539_b OC.428519_b OC.428529_b OC.1027385_b OC.428544_b OC.1072354_b OC.427103_ba OC.428535_b OC.428541_b OC.1027384_b OC.952410_b OC.428542_b OC.428540_b OC.983525_b OC.428534_b OC.952394_b OC.428525_b OC.428538_b OC.428543_b OC.428533_b OC.428530_b OC.428536_b OC.107661…	RP00105
RP03615	C00010	C02611	0.169	K00634	OC.228372_b OC.228374_b OC.228368_b OC.228379_b OC.228381_b OC.228373_b OC.228370_b OC.228380_b OC.228377_b OC.228375_ba OC.229150_b OC.228376_b OC.228369_b OC.228378_b OC.228371_b OC.228367_b	RP00093
RP03615	C00010	C02611	0.169	K01896	OC.244_b OC.232_b	RP00093
RP03615	C00010	C02611	0.169	K14469	OC.286_b OC.285_b	RP00484
RP03615	C00010	C02611	0.167	K04110	OC.1985_ba OC.2016_b OC.48759_b OC.48539_b OC.2893_b OC.54595_b	RP00053
RP03615	C00010	C02611	0.167	K07550	OC.210520_b	RP00053
RP03615	C00010	C02611	0.167	K07549	OC.969720_b	RP00053
RP03615	C00010	C02611	0.166	K00164	OC.143710_b OC.143698_b OC.143711_b OC.143708_b OC.143702_b OC.143700_b OC.143712_b OC.143699_b OC.143706_b OC.143707_b OC.143705_b OC.143715_b OC.143714_b OC.143701_b OC.143713_b OC.143718_b OC.143704_b OC.143716_b OC.143717_b OC.1259394_b OC.143697_b OC.143696_b OC.143695_b OC.143709_b	RP00035 RP00103
RP03615	C00010	C02611	0.166	K00658	OC.109255_b OC.109236_b OC.109311_b OC.109256_b OC.109226_b OC.109257_b OC.109263_b OC.109315_b OC.282629_b OC.109262_b OC.110413_b OC.110422_b OC.109299_b OC.109271_b OC.980575_b OC.264211_b OC.979723_b OC.109266_b OC.109306_b OC.1369691_b OC.109268_b OC.109208_b OC.264212_b OC.166553_b OC.109195_b OC.110392_b OC.109194_b OC.377974_b OC.109258_b OC.109207_b OC.109267_b OC.230693_b OC.109298_b OC…	RP00035 RP00103
RP03615	C00010	C02611	0.165	K00186	OC.80806_b OC.80829_b OC.80804_b	RP00556 RP10631 RP00248
RP03615	C00010	C02611	0.165	K00188	OC.395551_ba	RP00556 RP10631 RP00248
RP03615	C00010	C02611	0.165	K09699	OC.109311_b OC.109290_b OC.109281_b OC.110424_b OC.109213_b OC.178192_b OC.109270_b OC.286480_b	RP00556 RP10631 RP00248
RP03615	C00010	C02611	0.165	K00187	OC.212445_b OC.212508_b OC.63554_b	RP00556 RP10631 RP00248
RP03615	C00010	C02611	0.16	K03821	OC.394109_b OC.394126_b OC.394124_b OC.1059669_b OC.394134_b OC.394122_b OC.394130_b OC.394112_b OC.394128_b OC.394131_b OC.394123_b OC.1059666_b OC.394113_b OC.394118_b OC.394129_b OC.1062537_b OC.394135_eb OC.394115_b OC.394120_b OC.1412982_b OC.286643_eb OC.394121_b OC.394116_b OC.394111_b OC.394114_b OC.394127_b	RP12676
RP03615	C00010	C02611	0.16	K01907	OC.367_b OC.366_b OC.364_b OC.365_b OC.2046_b OC.362_b OC.190423_b OC.368_b OC.361_b OC.2045_b OC.370_b OC.363_b OC.369_b OC.2044_b OC.135519_b	RP00174
RP03615	C00010	C02611	0.152	K14371	OC.1113_b	RP00556
RP03615	C00010	C02611	0.148	K13935	OC.229633_b	RP00051
RP03615	C00010	C02611	0.148	K00645	OC.86043_b OC.86044_b OC.47794_b OC.230006_b OC.47799_b OC.77652_b OC.47789_b OC.322915_b OC.47806_b OC.999822_b OC.48382_b OC.54707_eb OC.47781_b OC.47803_b OC.47797_b OC.47800_b OC.86045_b OC.47793_b OC.190441_b OC.189217_b OC.47812_b OC.77653_b OC.190406_b OC.47805_b OC.47784_b OC.60424_b OC.47801_b OC.47791_b OC.985360_b OC.47779_b OC.47782_b OC.47788_b OC.47811_b OC.218517_b OC.47790_b OC.15…	RP00051
RP03615	C00010	C02611	0.148	K16424	OC.135248_eb	RP00051
RP03615	C00010	C02611	0.148	K16425	OC.989774_b	RP00051
RP03615	C00010	C02611	0.148	K16426	OC.86001_b	RP00051
RP03615	C00010	C02611	0.148	K14468	OC.176153_b	RP00051
RP03615	C00010	C02611	0.145	K00177	OC.212386_b OC.265585_b OC.212368_b OC.212377_b OC.212388_b OC.212374_b OC.322857_b OC.212376_b OC.230698_b OC.212362_b OC.212383_b OC.212358_b OC.212371_b OC.212379_b OC.212359_b OC.212373_b OC.247010_b OC.212365_b OC.212355_b OC.212357_b OC.248427_b OC.212369_b OC.212367_b OC.232060_b OC.212382_b OC.212356_b OC.212378_b OC.217282_b OC.212354_b OC.212360_b OC.212366_b OC.229926_b OC.212364_b OC.…	RP00035
RP03615	C00010	C02611	0.145	K00643	OC.2084_b OC.2083_b OC.2087_b OC.2090_b OC.2091_b OC.2085_b OC.2092_b OC.2088_b OC.2094_b OC.106557_b OC.73654_b OC.2095_b OC.106462_b OC.249178_b OC.2093_b OC.2086_b OC.2089_b	RP00035
RP03615	C00010	C02611	0.145	K00175	OC.212498_b OC.212466_b OC.212482_b OC.212460_b OC.212496_b OC.212491_b OC.212500_b OC.212503_b OC.212483_b OC.212499_b OC.212452_b OC.212458_b OC.212429_b OC.212469_b OC.212495_b OC.212434_b OC.212442_b OC.212493_b OC.212486_b OC.212448_b OC.212424_b OC.212459_b OC.212479_b OC.212431_b OC.212447_b OC.212439_b OC.212504_b OC.212437_b OC.212464_b OC.212450_b OC.212481_b OC.212478_b OC.212456_b OC.…	RP00035
RP03615	C00010	C02611	0.145	K00176	OC.401399_b OC.398597_b OC.401394_b OC.398614_b OC.398615_b OC.398600_b OC.974445_b OC.398610_b OC.1053307_b OC.460464_b OC.398631_b OC.398611_b OC.398628_b OC.398612_b OC.398618_b OC.401397_b OC.398621_b OC.398619_b OC.398601_b OC.401395_b OC.398630_ba OC.398598_b OC.398604_b OC.395551_ba OC.398607_b OC.398616_b OC.974443_b OC.398608_b OC.401400_b OC.398603_b OC.398606_b OC.1167880_b OC.401401_b…	RP00035
RP03615	C00010	C02611	0.145	K00673	OC.466385_b OC.466388_b OC.466387_b OC.466389_b OC.1523669_b OC.466386_b OC.144081_b OC.1016661_b	RP00035
RP03615	C00010	C02611	0.145	K00382	OC.109877_b OC.109740_b OC.109736_b OC.109739_b OC.109876_b OC.109741_b OC.109953_b OC.109947_b OC.109856_b OC.110010_b OC.109793_b OC.109952_b OC.109737_b OC.109800_b OC.109858_b OC.109782_b OC.109890_b OC.109803_b OC.109975_b OC.109825_b OC.110005_b OC.109815_b OC.110016_b OC.109807_b OC.109784_b OC.109812_b OC.109778_b OC.109994_b OC.109939_b OC.109901_b OC.109965_b OC.109743_b OC.109789_b OC.…	RP00035
RP03615	C00010	C02611	0.145	K00174	OC.80839_b OC.80799_b OC.80821_b OC.80826_b OC.80834_b OC.80817_b OC.80833_b OC.80835_b OC.80857_b OC.80830_b OC.80838_b OC.80815_b OC.80800_b OC.80856_b OC.80853_b OC.80862_b OC.80852_b OC.80855_b OC.80814_b OC.80798_b OC.80824_b OC.80870_b OC.80825_b OC.80801_b OC.80818_b OC.80840_b OC.80831_b OC.80843_b OC.80828_b OC.80822_b OC.80823_b OC.80861_b OC.80851_b OC.80811_b OC.80865_b OC.80848_b OC.…	RP00035
RP03615	C00010	C02611	0.145	K07823	OC.210257_b OC.210375_b OC.210145_b OC.210153_b OC.210152_b OC.210235_b	RP00035
RP03615	C00010	C02611	0.145	K00651	OC.95620_b OC.95636_b OC.95632_b OC.95639_b OC.95626_b OC.95629_b OC.95647_b OC.246105_b OC.105117_b OC.95634_b OC.95625_b OC.95641_b OC.95633_b OC.95643_b OC.95621_b OC.95638_eba OC.1455111_b OC.95642_b OC.95631_b OC.95635_b OC.95628_b OC.95619_b OC.410269_b OC.95630_b OC.95644_b OC.95624_b OC.95627_b OC.95622_b OC.248751_b OC.1272027_b OC.95637_b OC.95646_b OC.95623_b OC.95640_b OC.95645_b	RP00035
RP03615	C00010	C02611	0.145	K00674	OC.988218_b OC.114709_b OC.114711_b OC.92872_b OC.114717_b OC.114701_b OC.114719_b OC.114703_b OC.114716_b OC.114705_b OC.114718_b OC.114706_b OC.114702_b OC.114704_b OC.114712_b OC.114708_b OC.114707_b OC.114700_b OC.114721_b OC.114710_b OC.114715_b OC.114714_b OC.114723_b OC.114720_b	RP00035
RP03615	C00010	C02611	0.139	K14451	OC.428614_b	RP01388
RP03615	C00010	C02611	0.139	K14067	OC.185100_b	RP01388
RP03615	C00010	C02611	0.139	K08692	OC.185062_b	RP01388
RP03615	C00010	C02611	0.138	K16880	OC.67050_b	RP16065
RP03615	C00010	C02611	0.132	K00652	OC.2009_b OC.1859_b OC.23084_b OC.2201_b OC.2117_b OC.24071_b OC.54631_b OC.93045_b OC.16104_b OC.1851_b OC.2929_b OC.65116_b OC.2331_b OC.1844_b OC.2283_b OC.2291_b OC.1979_b OC.2931_b OC.2318_b OC.2116_b OC.1832_b OC.1855_b OC.1825_b OC.2348_b OC.1860_b OC.2139_b OC.23086_b OC.1357_b OC.20056_b OC.1061881_b OC.2055_b OC.73654_b OC.2180_b OC.1853_b OC.1847_b OC.1976_b OC.2266_b OC.20001_b OC.227…	RP00651
RP03615	C00010	C02611	0.132	K01906	OC.117463_b OC.1045786_b OC.1825_b OC.144301_b OC.59992_ba OC.1847_b OC.78351_b OC.80630_b OC.80614_b OC.134359_b OC.21794_b OC.80659_b OC.80613_b OC.80632_b	RP00651
RP03615	C00010	C02611	0.128	K13776	OC.32007_b	RP10637
RP03615	C00010	C02611	0.123	K12073	OC.946070_b	RP10629
RP03615	C00010	C02611	0.121	K00021	OC.28311_eba OC.43305_b OC.74326_b	RP00198
RP03615	C00010	C02611	0.121	K00054	OC.226459_b OC.226461_b OC.226463_b OC.226466_b OC.226477_b OC.226465_b OC.226462_b OC.226467_b OC.226470_b OC.210111_b OC.226464_b OC.226472_b OC.226474_b OC.226476_b OC.226469_b OC.226471_b OC.398482_b OC.226479_b OC.226468_b OC.226460_b OC.226475_b OC.226473_b OC.226458_b OC.226478_b	RP00198
RP03627	C00031	C05855	0.775	K05350	OC.9438_b OC.25915_eb OC.34373_b OC.9444_b OC.92615_b OC.10748_eba OC.31772_b OC.9439_b OC.12999_b OC.12023_b OC.9702_b OC.64933_b OC.9446_b OC.9441_b OC.13541_b OC.10749_b OC.28635_eb OC.11410_b OC.81750_b OC.1290218_b OC.86751_b OC.375666_b OC.265106_b OC.9440_b OC.9447_b OC.9445_b OC.38733_b OC.319094_b OC.8893_b OC.9443_b OC.10750_b OC.9442_b OC.48208_b OC.26001_b	RP04605
RP03627	C00031	C05855	0.775	K05349	OC.31227_b OC.31241_b OC.31174_b OC.31179_b OC.31236_b OC.31177_b OC.31238_b OC.31159_b OC.31252_b OC.31209_b OC.31176_b OC.84759_b OC.31200_b OC.31205_b OC.31153_b OC.31228_b OC.31272_b OC.31253_b OC.175881_b OC.31199_b OC.31182_b OC.31274_b OC.31210_b OC.31197_b OC.31223_b OC.56698_b OC.31158_b OC.31231_b OC.31214_b OC.31215_b OC.31151_b OC.31250_b OC.31247_b OC.31207_b OC.31154_b OC.31184_b OC…	RP04605
RP03627	C00031	C05855	0.743	K01222	OC.435234_b OC.435273_b OC.435269_b OC.435274_b OC.1027709_b OC.1129550_b OC.435268_b OC.1481233_b OC.435235_b	RP04729
RP03627	C00031	C05855	0.705	K01223	OC.6741_b OC.25915_eb OC.6439_b OC.8893_b OC.6554_eb OC.7107_eb OC.373473_b OC.283164_b OC.10449_b OC.322572_b OC.65221_b OC.1028263_b OC.403781_b OC.230057_b OC.1027557_b OC.1028262_b OC.38500_b OC.86751_b OC.7469_b OC.87087_b OC.92963_b OC.219475_b OC.125602_b OC.233063_b OC.322565_b OC.1284396_b OC.1286842_b OC.1480298_b OC.70258_b OC.1027528_b OC.1537483_b OC.1481394_b OC.286441_b OC.286422_b…	RP04730
RP03627	C00031	C05855	0.545	K01195	OC.44710_b OC.44709_b OC.44708_b OC.44714_b OC.44735_b OC.44712_b OC.44734_b OC.44715_b OC.117152_b OC.44711_b OC.57034_b OC.44719_b OC.53650_b OC.93438_b OC.178223_b OC.267485_b OC.44706_b OC.204893_b OC.44713_b OC.44781_b OC.44707_b OC.44716_b OC.44717_b OC.248400_b OC.106703_b	RP11006 RP12946
RP03630	C02658	C05718
RP03635	C02673	C04578
RP03664	C00020	C04713	0.765	K00279	OC.299984_eb	RP05306
RP03664	C00020	C04713	0.356	K01756	OC.173044_b OC.173063_b OC.173058_b OC.173073_b OC.173020_b OC.173068_b OC.173061_b OC.173032_b OC.173060_b OC.173049_b OC.173045_b OC.173072_b OC.173042_b OC.173018_b OC.173054_b OC.173065_b OC.173015_b OC.173074_b OC.173062_b OC.173059_b OC.173025_b OC.173021_b OC.173128_b OC.284184_b OC.173064_b OC.173066_b OC.173024_b OC.1027195_b OC.173071_b OC.173022_b OC.173039_b OC.173043_b OC.173033_b OC…	RP01293
RP03703	C02890	C04118	0.521	K00545	OC.402569_b	RP04400 RP04401 RP03933 RP02284 RP04493 RP02603 RP02926 RP04497
RP03703	C02890	C04118	0.422	K15060	OC.344713_b OC.371915_b	RP14544
RP03703	C02890	C04118	0.376	K00543	OC.244443_b	RP02784 RP04509
RP03703	C02890	C04118	0.372	K15970	OC.244431_b	RP09488
RP03703	C02890	C04118	0.36	K00588	OC.164795_b OC.164796_b OC.164809_b OC.964282_b OC.164822_b OC.164818_b OC.164803_b OC.176951_b OC.164792_b OC.164813_b OC.347453_b OC.164812_b OC.188985_b OC.263424_b OC.164794_b	RP11129 RP01863
RP03703	C02890	C04118	0.353	K15064	OC.343232_b	RP14536
RP03703	C02890	C04118	0.349	K15886	OC.244411_b	RP09485
RP03703	C02890	C04118	0.297	K15066	OC.343232_b	RP03166 RP04875
RP03703	C02890	C04118	0.254	K00568	OC.281288_b OC.281282_b OC.281294_b OC.281291_b OC.281279_b OC.448376_b OC.281289_b OC.281278_b OC.281295_b OC.936198_b OC.281281_b OC.281283_b OC.935287_b OC.934425_b OC.281290_b OC.281277_b OC.189369_eb OC.281285_b OC.968971_b OC.281287_b OC.407387_b OC.934527_b OC.281280_b OC.1446557_b OC.956611_b OC.281276_b OC.943092_b OC.975510_b OC.286020_b OC.471806_eb OC.1422464_b OC.166029_b OC.279369_b…	RP13758
RP03720	C02937	C02938
RP03721	C02938	C05837
RP03909	C03648	C05904
RP04168	C00015	C01623	0.853	K04341	OC.1155942_b	RP03853
RP04168	C00015	C01623	0.784	K13500	OC.165550_b	RP00037 RP00028
RP04168	C00015	C01623	0.731	K03279	OC.935050_b OC.935051_b	RP00012
RP04168	C00015	C01623	0.731	K03429	OC.401408_b OC.403493_b OC.371683_b OC.371682_b OC.371684_b OC.347664_b OC.281472_b OC.373428_b OC.373502_b OC.230444_b OC.285653_b OC.263990_b OC.281870_b OC.281869_b OC.245975_b OC.189200_eb	RP00012
RP04168	C00015	C01623	0.731	K00706	OC.408792_eb	RP00012
RP04168	C00015	C01623	0.731	K03278	OC.935051_b OC.244882_b	RP00017
RP04168	C00015	C01623	0.731	K00697	OC.240824_b OC.240845_b OC.240844_b OC.240830_b OC.240853_b OC.240846_b OC.240851_b OC.240842_b OC.240825_b OC.301707_b OC.240843_b OC.240829_b OC.240850_b OC.1100215_b OC.240820_b OC.240826_b OC.240823_b OC.240828_b OC.240847_b OC.240852_b OC.240818_b OC.240817_b OC.240856_b OC.240855_b OC.240819_b OC.240821_b OC.240849_b	RP00012
RP04168	C00015	C01623	0.731	K00693	OC.176974_eb	RP00012
RP04168	C00015	C01623	0.731	K00695	OC.86708_b OC.86707_b OC.86706_b OC.86705_b	RP00012
RP04168	C00015	C01623	0.731	K00729	OC.367607_b OC.216560_b OC.186769_b	RP00012
RP04168	C00015	C01623	0.731	K16055	OC.240836_b OC.240835_b OC.240837_b OC.240832_b OC.240841_b OC.240839_b OC.240845_b OC.240833_b OC.240838_b OC.240827_b OC.240840_b OC.240822_b OC.240816_b OC.240813_b OC.240834_b OC.240814_b OC.240815_b OC.240831_b	RP00012
RP04168	C00015	C01623	0.731	K00696	OC.86709_b OC.77030_b OC.77028_b OC.462353_eb OC.77029_b OC.987006_b	RP00012
RP04168	C00015	C01623	0.731	K00720	OC.965882_b OC.299292_eb OC.977722_b OC.1106650_b OC.1524854_b OC.326443_b OC.399883_ba	RP00012
RP04168	C00015	C01623	0.731	K03276	OC.935051_b	RP00012
RP04168	C00015	C01623	0.731	K03715	OC.124910_eb OC.189200_eb OC.230444_b	RP00017
RP04168	C00015	C01623	0.731	K16150	OC.77002_b OC.230630_b OC.92454_b OC.76994_b OC.230032_b OC.216840_b OC.86880_b	RP00012
RP04168	C00015	C01623	0.731	K14596	OC.937847_b	RP00012
RP04168	C00015	C01623	0.731	K00694	OC.167503_b OC.304894_b OC.129904_b OC.134310_eb OC.346892_b OC.456068_eb OC.129905_b OC.1097248_b OC.129919_b OC.1224812_b OC.129923_b OC.284060_b OC.264694_b OC.322954_b OC.468138_b OC.410784_b OC.129902_b OC.129894_b OC.932051_b OC.325870_b OC.1109969_b OC.931522_b OC.374878_b OC.129906_b OC.219138_b OC.1414902_b OC.268300_b	RP00012
RP04168	C00015	C01623	0.731	K13677	OC.315625_ba OC.1179228_b	RP00012
RP04168	C00015	C01623	0.68	K00721	OC.98755_b OC.90449_b OC.125284_b OC.91696_b OC.90480_b OC.229277_b OC.91700_b OC.90433_b OC.90509_b OC.98574_eba OC.230033_b OC.91703_b OC.371181_b OC.90457_b OC.91699_b OC.91695_b OC.90458_b OC.90937_b OC.90535_b OC.90478_b OC.90511_b OC.91708_b OC.143686_b OC.90496_b OC.90450_b OC.165734_b OC.151487_b OC.151591_b OC.91706_b OC.164874_b OC.91704_b OC.165080_b OC.90534_b OC.90481_b OC.90507_b OC…	RP00031
RP04168	C00015	C01623	0.68	K13657	OC.265916_eb	RP00031
RP04168	C00015	C01623	0.68	K13058	OC.76940_b	RP00031
RP04168	C00015	C01623	0.68	K13658	OC.263968_b	RP00031
RP04168	C00015	C01623	0.68	K05947	OC.398080_eba	RP00031
RP04168	C00015	C01623	0.676	K14367	OC.1125872_b	RP05616
RP04168	C00015	C01623	0.67	K03280	OC.265748_b OC.216925_b	RP00020
RP04168	C00015	C01623	0.67	K15914	OC.176544_b	RP00037
RP04168	C00015	C01623	0.67	K00698	OC.90938_b	RP00020
RP04168	C00015	C01623	0.67	K02563	OC.174511_b OC.263900_b OC.174496_b OC.174486_b OC.174500_b OC.174524_b OC.174519_b OC.174498_b OC.174485_b OC.174499_b OC.174482_b OC.174483_b OC.174517_b OC.174520_b OC.174490_b OC.174497_b OC.174522_b OC.174513_b OC.174488_b OC.189226_b OC.174514_b OC.174495_b OC.174525_b OC.174505_b OC.174494_b OC.1102745_b OC.174506_b OC.1027901_b OC.174503_b OC.174510_b OC.174492_b OC.174509_b OC.174521_b O…	RP00020
RP04168	C00015	C01623	0.67	K01791	OC.130513_b OC.130587_b OC.130588_b OC.130612_b OC.130510_b OC.130525_b OC.130585_b OC.130575_b OC.130483_b OC.130479_b OC.130573_b OC.130481_b OC.130515_b OC.130512_b OC.130498_b OC.130529_b OC.130590_b OC.130500_b OC.130570_b OC.130520_b OC.130576_b OC.130484_b OC.130574_b OC.130567_b OC.130521_b OC.130553_b OC.130523_b OC.130552_b OC.130579_b OC.130526_b OC.130532_b OC.130581_b OC.130488_b OC.…	RP00020
RP04168	C00015	C01623	0.665	K13057	OC.244333_b OC.244326_b OC.244335_b OC.244331_b OC.244325_b OC.244323_b OC.244330_b OC.244327_b OC.244332_b OC.244346_b OC.244324_b OC.244329_b OC.244334_b OC.244328_b	RP00114
RP04168	C00015	C01623	0.665	K00703	OC.186679_b OC.186672_b OC.1015141_b OC.186674_b OC.186667_b OC.186668_b OC.186671_b OC.186666_b OC.1008380_b OC.186663_b OC.186676_b OC.186670_b OC.186669_b OC.186677_b OC.186683_b OC.186684_b OC.186682_b OC.186673_b OC.186675_b OC.186661_b OC.186681_b OC.266991_b OC.186686_b OC.186662_b OC.249626_eb OC.248956_b OC.351146_b OC.186680_b OC.186660_b OC.1270281_b OC.186687_b OC.285999_b OC.186678_b…	RP00114
RP04168	C00015	C01623	0.665	K16148	OC.165006_b OC.246550_b	RP00114
RP04168	C00015	C01623	0.657	K10012	OC.90526_b OC.189012_b OC.90448_b OC.1114404_b OC.90465_b OC.90560_b OC.263696_b OC.90524_b OC.90523_b OC.375261_b	RP12292
RP04168	C00015	C01623	0.623	K14375	OC.408635_b	RP00027
RP04168	C00015	C01623	0.615	K16153	OC.340515_b	RP00012 RP00323
RP04168	C00015	C01623	0.6	K00699	OC.473729_eb	RP00028
RP04168	C00015	C01623	0.6	K13659	OC.1023742_b	RP00028
RP04168	C00015	C01623	0.579	K00764	OC.258039_b OC.258036_b OC.258034_b OC.258020_b OC.258024_b OC.258013_b OC.258063_b OC.258016_b OC.258006_b OC.258053_b OC.258018_b OC.258003_b OC.258019_b OC.258023_b OC.258033_b OC.258017_b OC.258031_b OC.258025_b OC.258057_b OC.258014_b OC.258032_b OC.299891_b OC.258007_b OC.258010_b OC.258009_b OC.258052_b OC.258050_b OC.258021_b OC.258035_b OC.258011_b OC.258029_b OC.258008_b OC.258037_b OC.…	RP00665
RP04168	C00015	C01623	0.579	K00767	OC.364452_b OC.364453_b OC.364423_b OC.364427_b OC.364419_b OC.364430_b OC.364438_b OC.364439_b OC.364428_b OC.364488_b OC.364424_b OC.364431_b OC.364451_b OC.364441_b OC.364479_b OC.364437_b OC.364497_b OC.364420_b OC.364425_b OC.364443_b OC.364450_b OC.364422_b OC.364429_b OC.364432_b OC.364447_b OC.364487_b OC.364440_b OC.364480_b OC.364421_b OC.364485_b OC.364486_b OC.364495_b OC.364435_b OC.…	RP00665
RP04168	C00015	C01623	0.579	K00762	OC.362960_b OC.362988_b OC.968710_b OC.363004_b OC.363010_eb OC.362969_b OC.363023_b OC.363008_b OC.363028_b OC.363017_b OC.362964_b OC.363006_b OC.363005_b OC.363025_b OC.362958_b OC.1050119_b OC.363009_b OC.362962_b OC.362966_b OC.362961_b OC.363003_b OC.985060_b OC.363029_ba OC.362971_b OC.990680_b OC.363027_b OC.362968_b OC.457926_b OC.362967_b OC.363026_b OC.362963_b OC.363052_b OC.1051352_b…	RP00665
RP04168	C00015	C01623	0.579	K15780	OC.277830_b OC.447760_b OC.277808_b OC.447730_b OC.447754_b OC.447686_b OC.447719_b	RP00665
RP04168	C00015	C01623	0.579	K00769	OC.1102577_b OC.1075933_b OC.1060489_b OC.1021491_b OC.1011318_b	RP00665
RP04168	C00015	C01623	0.579	K03462	OC.366321_b OC.366326_b OC.366327_b OC.366324_b OC.366322_b OC.366317_b OC.366318_b OC.366330_b OC.366329_b OC.366319_b OC.366325_b OC.366320_b OC.366323_b OC.366315_b	RP00665
RP04168	C00015	C01623	0.579	K02502	OC.260868_b OC.260835_b OC.1103872_b OC.260854_b OC.1023805_b OC.260859_b OC.260857_b OC.260812_b OC.260811_b OC.297810_ba OC.260833_b OC.299458_b OC.260851_b OC.375038_b OC.1004108_b OC.405479_b OC.260912_b OC.260860_b OC.1027532_b OC.263641_b OC.301986_b OC.325728_b OC.407166_b OC.260866_b OC.260856_b OC.286159_b OC.260852_b OC.1532826_b OC.260847_b OC.260837_b OC.1366180_b OC.1336293_b OC.3256…	RP00665
RP04168	C00015	C01623	0.579	K13421	OC.363016_b OC.363029_ba OC.363019_b OC.362950_b OC.363018_b	RP00665
RP04168	C00015	C01623	0.579	K00765	OC.260899_b OC.260922_b OC.260910_b OC.260906_b OC.260904_b OC.301849_b OC.260915_b OC.260907_b OC.260918_b OC.260921_b OC.260933_b OC.260909_b OC.260929_b OC.260926_b OC.260920_b OC.260905_b OC.260859_b OC.260914_b OC.260917_b OC.260927_b OC.260916_b OC.260912_b OC.1089252_b OC.260923_b OC.260903_b OC.260908_b OC.260950_b OC.260900_b OC.260913_b OC.1340817_b OC.260951_b OC.260924_b OC.260949_b O…	RP00665
RP04168	C00015	C01623	0.579	K00763	OC.317218_b OC.317217_b OC.201294_b OC.201297_b OC.201298_b OC.317257_b OC.317211_b OC.201292_b OC.317207_b OC.317208_b OC.317210_b OC.201296_b OC.317222_b OC.317227_b OC.317209_b OC.1103566_b OC.201293_b OC.317204_b OC.201299_b OC.317205_b OC.317216_b OC.317212_b OC.317220_b OC.317206_b OC.317236_b OC.317232_b OC.317231_b OC.317229_b OC.317224_b OC.317213_b OC.317233_b OC.317228_b OC.201291_b OC…	RP00665
RP04168	C00015	C01623	0.579	K14136	OC.340347_b	RP00665
RP04168	C00015	C01623	0.579	K00761	OC.396869_b OC.396878_b OC.396883_b OC.396874_b OC.396879_b OC.396857_b OC.396882_b OC.396873_b OC.396849_b OC.396864_b OC.396892_b OC.1021446_b OC.396846_b OC.396863_b OC.396848_b OC.396860_b OC.396872_b OC.396881_b OC.396867_b OC.396856_b OC.396855_b OC.396875_b OC.396861_b OC.396871_b OC.396854_b OC.396859_b OC.396889_b OC.396870_b OC.396847_b OC.396877_b OC.396868_b OC.396853_b OC.396851_b OC…	RP00665
RP04168	C00015	C01623	0.579	K00766	OC.30584_b OC.30615_b OC.30608_b OC.30610_b OC.30546_b OC.32017_b OC.30603_b OC.34841_b OC.30587_b OC.30609_b OC.30599_b OC.30593_b OC.246701_b OC.30557_b OC.30578_b OC.30533_b OC.30562_b OC.30558_b OC.30560_b OC.30543_b OC.30607_b OC.30579_b OC.30602_b OC.30594_b OC.30561_b OC.30614_b OC.30592_b OC.30556_b OC.30605_b OC.30585_b OC.30565_b OC.30623_b OC.30526_b OC.30523_b OC.30570_b OC.30613_b OC…	RP00665
RP04168	C00015	C01623	0.579	K02825	OC.457011_b OC.457012_b OC.457017_b OC.967230_b OC.457013_b OC.457015_b OC.1224591_b OC.1223210_b	RP00665
RP04168	C00015	C01623	0.579	K00759	OC.243565_b OC.243532_b OC.243533_b OC.427752_ba OC.243564_b OC.243537_b OC.455084_b OC.243506_b OC.243559_b OC.243508_b OC.243534_b OC.243555_b OC.243558_b OC.243528_b OC.243572_b OC.243530_b OC.243569_b OC.243547_b OC.243539_b OC.243515_b OC.243560_b OC.243550_b OC.243482_b OC.243548_b OC.243505_b OC.243573_b OC.989178_b OC.243509_b OC.243507_b OC.243570_b OC.243517_b OC.243549_b OC.243511_b OC…	RP00665
RP04168	C00015	C01623	0.579	K03816	OC.402183_b OC.402181_b OC.402180_b OC.402190_b OC.402185_b OC.402187_b OC.402184_b OC.402186_b OC.402182_b	RP00665
RP04168	C00015	C01623	0.579	K00760	OC.447760_b OC.447736_b OC.447719_b OC.447673_b OC.447745_b OC.447758_b OC.447678_b OC.447676_b OC.447677_b OC.447761_b OC.447748_b OC.447746_b OC.447672_b OC.447753_b OC.447690_b OC.447695_b OC.447710_b OC.447689_b OC.447715_b OC.447680_b OC.447701_b OC.447694_b OC.447692_b OC.447755_b OC.447681_b OC.447754_b OC.447738_b OC.447764_b OC.447716_b OC.447763_b OC.447735_b OC.447757_b OC.447721_b OC.…	RP00665
RP04168	C00015	C01623	0.579	K13497	OC.30615_b OC.30564_b OC.30527_b OC.189817_b OC.30607_b	RP00665
RP04168	C00015	C01623	0.573	K14368	OC.402231_b	RP00268
RP04168	C00015	C01623	0.573	K15997	OC.1173497_b	RP00268
RP04168	C00015	C01623	0.548	K03815	OC.160075_b OC.160088_b	RP05759
RP04168	C00015	C01623	0.548	K00757	OC.184440_b OC.184443_b OC.402892_eb OC.184436_b OC.184445_b OC.184449_b OC.184441_b OC.184430_b OC.184429_b OC.184428_b OC.184439_b OC.184464_b OC.184431_b OC.184433_b OC.184447_b OC.184437_b OC.215528_ba OC.184444_b OC.184434_b OC.184462_b OC.184442_b OC.184483_b OC.184448_b OC.184435_b OC.184432_b OC.184463_b OC.184438_b	RP05759
RP04168	C00015	C01623	0.545	K03784	OC.184471_b OC.184467_b OC.184470_b OC.184459_b OC.184454_b OC.184457_b OC.184456_b OC.184465_b OC.184473_b OC.184474_b OC.184461_b OC.184450_b OC.184452_b OC.1027659_b OC.184453_b OC.184469_b OC.248819_b OC.1303567_b OC.184460_b OC.952012_b OC.184455_b OC.184446_b OC.184458_b OC.219485_b OC.184451_b OC.184468_b	RP05759 RP05735
RP04168	C00015	C01623	0.545	K00756	OC.262434_b OC.320603_b OC.262428_b OC.1283212_b OC.1028466_b OC.1046158_b OC.262429_b OC.262426_b OC.262425_b OC.262435_b OC.262441_b OC.262422_b OC.262438_b OC.262424_b OC.262442_b OC.262439_b OC.262430_b OC.262427_b OC.1194869_b	RP05759 RP05735
RP04168	C00015	C01623	0.545	K03783	OC.160090_b OC.160055_b OC.160074_b OC.160071_b OC.160068_b OC.160086_b OC.160091_b OC.160089_b OC.160066_b OC.160067_b OC.160079_b OC.160069_b OC.160081_b OC.160093_b OC.160082_b OC.160085_b OC.160059_b OC.160062_b OC.160080_b OC.160073_b OC.160092_b OC.160057_b OC.160072_b OC.160056_b OC.160063_b OC.219566_b OC.160065_b OC.160083_b OC.160077_b OC.160070_b OC.191361_b OC.160096_b OC.160060_b OC.…	RP05759 RP05735
RP04168	C00015	C01623	0.529	K00758	OC.262433_b OC.262426_b OC.262431_b OC.262434_b OC.1100653_b OC.1126190_b OC.262440_b OC.262437_b OC.262436_b OC.1350712_b OC.262432_b	RP05735 RP12858
RP04168	C00015	C01623	0.518	K15897	OC.197325_b OC.216846_b OC.197304_b	RP15446
RP04168	C00015	C01623	0.486	K00772	OC.160027_b OC.160017_b OC.160026_b OC.160014_b OC.160044_b OC.160045_b OC.160043_b OC.160030_b OC.160024_b OC.160037_b OC.160097_b OC.165863_b OC.160025_b OC.160028_b OC.160039_b OC.160016_b OC.160041_b OC.160053_b OC.160032_b OC.160042_b OC.160022_b OC.375930_b OC.160052_b OC.160049_b OC.160046_b OC.1145361_b OC.267618_b OC.267473_b OC.160034_b OC.232809_b OC.160036_b OC.160035_b OC.160038_b OC…	RP06555
RP04168	C00015	C01623	0.443	K00691	OC.240927_b OC.240925_b OC.240924_b OC.346313_b OC.240928_b OC.246148_b OC.240915_b OC.240920_b OC.340504_b OC.1407817_b	RP05355
RP04168	C00015	C01623	0.443	K00688	OC.340465_b OC.340462_b OC.340464_b OC.340475_b OC.340505_b OC.340469_b OC.340459_b OC.340466_b OC.340454_b OC.340513_b OC.340467_b OC.340527_b OC.340471_b OC.340516_b OC.340512_b OC.340515_b OC.340526_b OC.340508_b OC.340514_b OC.340498_b OC.340460_b OC.340455_b OC.340511_b OC.340525_b OC.340452_b OC.340446_b OC.340461_b OC.340504_b OC.340520_b OC.340503_b OC.340472_b OC.340463_b OC.340521_b OC.…	RP00323
RP04168	C00015	C01623	0.443	K05342	OC.240926_b	RP05355
RP04168	C00015	C01623	0.443	K00702	OC.164122_b OC.164121_b OC.164092_b OC.164093_b OC.164124_b OC.164098_b OC.406618_b OC.219489_b OC.164123_b	RP00323
RP04168	C00015	C01623	0.443	K00690	OC.63727_b OC.63735_b OC.63729_b OC.63734_b OC.63732_b OC.63739_b OC.63730_b OC.246411_b OC.1028290_b OC.1027536_b OC.63738_b OC.63737_b OC.63736_b OC.63731_b OC.63733_b OC.63728_b OC.1278627_b	RP00323
RP04168	C00015	C01623	0.383	K02527	OC.299141_b OC.299151_b OC.299148_b OC.299142_b OC.299138_b OC.299169_b OC.299160_b OC.299158_b OC.299144_b OC.370584_b OC.1110661_b OC.299156_b OC.299161_b OC.1082652_b OC.962258_b OC.299139_b OC.299145_b OC.299146_b OC.1241588_b OC.299137_b OC.299152_b OC.1483958_b OC.299170_b OC.962259_b OC.299153_b OC.299140_b OC.299159_b OC.299154_b OC.1431689_b OC.1379982_b OC.299155_b OC.1354665_b OC.29915…	RP00775
RP04168	C00015	C01623	0.324	K06164	OC.435649_b OC.435653_b OC.435655_b OC.435654_b OC.435657_b OC.435652_b OC.435651_b OC.435648_b OC.435647_b OC.1481333_b OC.1383183_b OC.435650_b OC.997881_b	RP16028
RP04168	C00015	C01623	0.324	K06166	OC.993866_b OC.993865_b OC.993868_b OC.993869_b OC.993867_b OC.980985_b OC.993870_b OC.1225201_b	RP16028
RP04168	C00015	C01623	0.324	K05780	OC.91434_b OC.91431_b OC.91433_b OC.91432_b	RP16028
RP04168	C00015	C01623	0.324	K06165	OC.978491_b OC.978487_b OC.978488_b OC.978492_b OC.978490_b OC.978489_b OC.1137083_b	RP16028
RP04168	C00015	C01623	0.323	K00748	OC.457424_b OC.457441_b OC.457431_b OC.457425_b OC.457426_b OC.467612_eb OC.457442_b OC.457428_b OC.457433_b OC.457438_b OC.457435_b OC.457440_b OC.457427_b OC.1321108_b OC.457420_b OC.457439_b OC.1326458_b OC.457423_b OC.457429_b OC.457436_b OC.457437_b OC.457430_b OC.1322624_b OC.1208550_b OC.457432_b	RP04255
RP04168	C00015	C01623	0.322	K07151	OC.372846_b OC.465181_b OC.319111_ba OC.286163_b OC.326516_b	RP03848
RP04168	C00015	C01623	0.285	K01736	OC.430339_b OC.430325_b OC.430326_b OC.430316_b OC.430321_b OC.430319_b OC.430337_b OC.430304_b OC.430327_b OC.430310_b OC.430338_b OC.430313_b OC.430318_b OC.430314_b OC.430333_b OC.430303_b OC.430324_b OC.430322_b OC.430312_b OC.430301_b OC.430315_b OC.430332_b OC.430302_b OC.430317_b OC.430309_b OC.430335_b OC.430331_b OC.430336_b OC.430378_b OC.430328_b OC.430380_b OC.430307_b OC.430320_b OC.…	RP06689
RP04169	C04608	C04858	0.553	K01187	OC.63816_b OC.64068_b OC.63768_b OC.260168_b OC.260154_b OC.63746_b OC.277601_eba OC.63772_b OC.63774_b OC.63815_b OC.260208_b OC.260169_b OC.260170_b OC.63762_b OC.64063_b OC.260193_b OC.63773_b OC.260153_b OC.63766_b OC.260210_b OC.260150_b OC.63794_b OC.63806_b OC.260180_b OC.264003_b OC.63765_b OC.64077_b OC.260209_b OC.435277_b OC.260249_b OC.326716_b OC.63814_b OC.375094_b OC.203235_b OC.63…	RP01109 RP00205 RP02961
RP04169	C04608	C04858	0.553	K15922	OC.260215_b OC.260217_b OC.260214_b OC.260219_b OC.260231_b OC.260213_b OC.260230_b OC.260229_b OC.260218_b OC.260221_b OC.260216_b	RP01109 RP00205 RP02961
RP04169	C04608	C04858	0.552	K01182	OC.63794_b OC.63758_b OC.63774_b OC.63771_b OC.63775_b OC.63770_b OC.63744_b OC.63755_b OC.63806_b OC.63743_b OC.63768_b OC.63769_b OC.63747_b OC.63773_b OC.63761_b OC.63821_b OC.63778_b OC.63741_b OC.63779_b OC.118303_b OC.63776_b OC.63742_b OC.63788_b OC.63780_b OC.63820_b OC.63819_b OC.63803_b OC.63754_b OC.63815_b OC.63749_b OC.63772_b OC.63750_b OC.87078_b OC.63752_b OC.63748_b	RP00205 RP01760
RP04169	C04608	C04858	0.515	K13677	OC.315625_ba OC.1179228_b	RP04765
RP04169	C04608	C04858	0.51	K01193	OC.165715_b OC.80759_b OC.402473_b OC.80766_b OC.80765_b OC.80762_b OC.80739_b OC.371745_b OC.80769_b OC.203376_b OC.983267_b OC.80768_b OC.80758_b OC.80771_b OC.80730_b OC.80761_b OC.177057_b OC.80763_b OC.983269_b OC.80737_b OC.80727_b OC.80757_b OC.92950_eb OC.246031_b OC.326634_b OC.218018_b OC.80764_b OC.80742_b OC.80772_b OC.220078_b OC.134554_b OC.80738_b OC.190943_b OC.80741_b OC.81804_b …	RP01109 RP02188 RP12726 RP03249
RP04169	C04608	C04858	0.506	K00692	OC.198446_eba OC.373649_b	RP00205
RP04169	C04608	C04858	0.492	K01190	OC.44763_b OC.44762_b OC.78027_b OC.44804_b OC.44754_b OC.44761_b OC.44767_b OC.44797_b OC.403666_b OC.44755_b OC.54566_b OC.44750_b OC.44787_b OC.44785_b OC.44788_b OC.395321_b OC.44798_b OC.44756_b OC.44800_b OC.44769_b OC.44757_b OC.44796_b OC.44759_b OC.44753_b OC.44746_b OC.44803_b OC.44772_b OC.44758_b OC.395314_b OC.44748_b OC.44802_b OC.44805_b OC.44783_b OC.44782_b OC.44764_b OC.44766_b …	RP01684 RP04415 RP01310 RP00666
RP04169	C04608	C04858	0.488	K07406	OC.435247_b OC.435248_b OC.435250_b OC.435277_b OC.435254_b OC.435253_b OC.435245_b OC.435252_b OC.435241_b OC.435256_b OC.435240_b OC.435238_b OC.1314496_b OC.435242_b OC.435276_b OC.435243_b OC.435239_b OC.435251_b OC.435255_b OC.435233_b OC.435236_b OC.435275_b OC.435246_b OC.435237_b OC.435244_b OC.435249_b	RP00138 RP00725
RP04169	C04608	C04858	0.488	K07407	OC.320478_b OC.320480_b OC.320482_b OC.188718_b OC.320481_b OC.320477_b OC.319968_b OC.320483_b OC.320491_b OC.319962_eba OC.320493_b OC.401644_b OC.319964_b OC.188714_b OC.188715_b OC.188709_b OC.188723_b OC.188711_b OC.188724_b OC.320484_b OC.320494_b OC.319969_b OC.320492_b OC.188712_b OC.188710_ba OC.188728_b OC.319965_b OC.188726_b OC.320499_b OC.320497_b OC.320495_b OC.320490_b OC.976719_b …	RP00138 RP00725
RP04169	C04608	C04858	0.476	K13057	OC.244333_b OC.244326_b OC.244335_b OC.244331_b OC.244325_b OC.244323_b OC.244330_b OC.244327_b OC.244332_b OC.244346_b OC.244324_b OC.244329_b OC.244334_b OC.244328_b	RP00453
RP04169	C04608	C04858	0.476	K05342	OC.240926_b	RP00453
RP04169	C04608	C04858	0.476	K01194	OC.123877_b OC.123879_b OC.240920_b OC.123891_b OC.123881_b OC.123886_b OC.123885_b OC.123892_b OC.123893_b OC.123889_b OC.123878_b OC.230618_b OC.123884_b OC.123882_b OC.123887_b OC.164082_b OC.123894_b OC.123888_b OC.123895_b OC.123880_b OC.123883_b OC.326233_b OC.123890_b	RP00453
RP04169	C04608	C04858	0.473	K12111	OC.44760_b OC.44751_b OC.205453_b OC.44775_b OC.1509994_b OC.44774_b	RP01684
RP04169	C04608	C04858	0.473	K00705	OC.176249_b OC.91371_b OC.91377_b OC.91392_b OC.91374_eba OC.91394_b OC.91381_b OC.91383_b OC.91372_b OC.91373_b OC.320175_b OC.64062_b OC.91395_b OC.91393_b OC.91391_b OC.77734_eb OC.91385_b OC.91378_b OC.91376_b OC.91375_b OC.116939_eb OC.91380_b OC.367933_b OC.1168281_b OC.63786_b OC.91382_b OC.91388_b OC.248257_b OC.91389_b OC.91398_b OC.322545_b OC.91397_b OC.91384_b OC.91369_b OC.91386_b OC…	RP01590
RP04169	C04608	C04858	0.473	K12112	OC.986691_b OC.1465625_b	RP01684
RP04169	C04608	C04858	0.473	K00691	OC.240927_b OC.240925_b OC.240924_b OC.346313_b OC.240928_b OC.246148_b OC.240915_b OC.240920_b OC.340504_b OC.1407817_b	RP01590
RP04169	C04608	C04858	0.473	K00702	OC.164122_b OC.164121_b OC.164092_b OC.164093_b OC.164124_b OC.164098_b OC.406618_b OC.219489_b OC.164123_b	RP00324
RP04169	C04608	C04858	0.473	K05350	OC.9438_b OC.25915_eb OC.34373_b OC.9444_b OC.92615_b OC.10748_eba OC.31772_b OC.9439_b OC.12999_b OC.12023_b OC.9702_b OC.64933_b OC.9446_b OC.9441_b OC.13541_b OC.10749_b OC.28635_eb OC.11410_b OC.81750_b OC.1290218_b OC.86751_b OC.375666_b OC.265106_b OC.9440_b OC.9447_b OC.9445_b OC.38733_b OC.319094_b OC.8893_b OC.9443_b OC.10750_b OC.9442_b OC.48208_b OC.26001_b	RP12670
RP04169	C04608	C04858	0.473	K05349	OC.31227_b OC.31241_b OC.31174_b OC.31179_b OC.31236_b OC.31177_b OC.31238_b OC.31159_b OC.31252_b OC.31209_b OC.31176_b OC.84759_b OC.31200_b OC.31205_b OC.31153_b OC.31228_b OC.31272_b OC.31253_b OC.175881_b OC.31199_b OC.31182_b OC.31274_b OC.31210_b OC.31197_b OC.31223_b OC.56698_b OC.31158_b OC.31231_b OC.31214_b OC.31215_b OC.31151_b OC.31250_b OC.31247_b OC.31207_b OC.31154_b OC.31184_b OC…	RP12670
RP04169	C04608	C04858	0.469	K04341	OC.1155942_b	RP03852
RP04169	C04608	C04858	0.465	K13500	OC.165550_b	RP11963 RP12474
RP04169	C04608	C04858	0.457	K16055	OC.240836_b OC.240835_b OC.240837_b OC.240832_b OC.240841_b OC.240839_b OC.240845_b OC.240833_b OC.240838_b OC.240827_b OC.240840_b OC.240822_b OC.240816_b OC.240813_b OC.240834_b OC.240814_b OC.240815_b OC.240831_b	RP02451
RP04169	C04608	C04858	0.457	K01226	OC.63793_b OC.63785_b OC.63807_b OC.63763_b OC.247169_b OC.63822_b OC.375094_b OC.1246179_b OC.63783_b OC.326757_b OC.63751_b OC.967564_b OC.63745_b OC.204820_b OC.63753_b	RP00146
RP04169	C04608	C04858	0.457	K00697	OC.240824_b OC.240845_b OC.240844_b OC.240830_b OC.240853_b OC.240846_b OC.240851_b OC.240842_b OC.240825_b OC.301707_b OC.240843_b OC.240829_b OC.240850_b OC.1100215_b OC.240820_b OC.240826_b OC.240823_b OC.240828_b OC.240847_b OC.240852_b OC.240818_b OC.240817_b OC.240856_b OC.240855_b OC.240819_b OC.240821_b OC.240849_b	RP02451
RP04169	C04608	C04858	0.45	K01232	OC.435269_b OC.435258_b OC.435268_b OC.435262_b OC.435257_b OC.435259_eb OC.435264_b OC.435265_b OC.435261_b OC.435271_b OC.435272_b OC.435260_b OC.435267_b OC.435270_b OC.435263_b	RP00146 RP01136
RP04169	C04608	C04858	0.447	K05341	OC.63829_b OC.63828_b OC.63831_b OC.63827_b OC.86610_b OC.63830_b OC.63826_b OC.63832_b	RP00075
RP04169	C04608	C04858	0.447	K00689	OC.218214_b OC.373706_b OC.230024_b OC.124868_b	RP00075
RP04169	C04608	C04858	0.447	K00695	OC.86708_b OC.86707_b OC.86706_b OC.86705_b	RP00075
RP04169	C04608	C04858	0.447	K00690	OC.63727_b OC.63735_b OC.63729_b OC.63734_b OC.63732_b OC.63739_b OC.63730_b OC.246411_b OC.1028290_b OC.1027536_b OC.63738_b OC.63737_b OC.63736_b OC.63731_b OC.63733_b OC.63728_b OC.1278627_b	RP00075
RP04169	C04608	C04858	0.443	K01178	OC.400351_b OC.229123_b OC.346652_b OC.346651_b OC.346653_b OC.455962_b OC.186740_b OC.134925_b OC.346654_b OC.186722_b	RP00404 RP01760
RP04169	C04608	C04858	0.436	K00699	OC.473729_eb	RP04319 RP12693 RP12695 RP02244 RP03988 RP02259
RP04169	C04608	C04858	0.43	K01220	OC.12433_b OC.13506_b OC.41082_b OC.43340_b OC.12024_b OC.15365_b OC.11430_b OC.144593_b OC.219517_b OC.126066_b OC.178228_b OC.9449_b OC.10826_b	RP02888
RP04169	C04608	C04858	0.426	K01213	OC.260446_b	RP11084 RP01890
RP04169	C04608	C04858	0.425	K13058	OC.76940_b	RP14106
RP04169	C04608	C04858	0.425	K00696	OC.86709_b OC.77030_b OC.77028_b OC.462353_eb OC.77029_b OC.987006_b	RP01092
RP04169	C04608	C04858	0.423	K12308	OC.395313_b OC.243849_b OC.395310_b OC.395302_b OC.243844_b OC.243843_b OC.395303_b OC.395304_b OC.243851_b OC.395306_b OC.243853_b OC.243842_b OC.395307_b OC.395317_b OC.405151_b OC.243856_b OC.395305_b OC.243839_b OC.395322_b OC.395309_b OC.378209_b OC.395316_b OC.395315_b OC.1484592_b OC.395308_b OC.406699_b OC.243847_b OC.395324_b OC.243837_b OC.468397_eb OC.243850_b OC.395311_b OC.965861_b O…	RP01310
RP04169	C04608	C04858	0.406	K01207	OC.85930_b OC.175881_b OC.133690_b OC.92238_b OC.263442_b OC.175882_b OC.84727_b OC.84755_b OC.84735_b OC.84778_b OC.84757_b OC.134807_b OC.84779_b OC.85932_b OC.84766_b OC.84771_b OC.84751_b OC.84738_b OC.133689_b OC.84780_b OC.84789_b OC.84742_b OC.84743_b OC.84761_b OC.190882_b OC.84777_b OC.84726_b OC.204248_b OC.84736_b OC.84769_b OC.84758_b OC.84768_b OC.84750_b OC.84732_b OC.84752_b OC.847…	RP02924
RP04169	C04608	C04858	0.405	K15855	OC.163098_b OC.163099_b	RP13374
RP04169	C04608	C04858	0.389	K14367	OC.1125872_b	RP05111
RP04169	C04608	C04858	0.386	K01184	OC.260450_b OC.260467_b OC.260468_b OC.966960_b OC.304669_b OC.374142_b	RP11150 RP01890
RP04169	C04608	C04858	0.341	K15997	OC.1173497_b	RP05114
RP04169	C04608	C04858	0.341	K14368	OC.402231_b	RP05114
RP04169	C04608	C04858	0.325	K14375	OC.408635_b	RP05642 RP09458 RP05646 RP09460 RP05644 RP09459 RP05640 RP05649 RP05648 RP09461 RP05643 RP05651 RP05645 RP05653 RP05647 RP05655
RP04169	C04608	C04858	0.314	K13930	OC.473963_b OC.454213_b OC.454215_b OC.939687_b OC.454212_b OC.1335864_b OC.939689_b	RP15162
RP04169	C04608	C04858	0.314	K05966	OC.473963_b OC.1029389_b OC.452965_ba OC.939687_b OC.454213_b OC.337181_b OC.1154588_b OC.939688_b OC.1266132_b OC.454210_b OC.1266133_b OC.454214_b OC.939690_b	RP15162
RP04169	C04608	C04858	0.314	K13927	OC.473963_b OC.939690_b	RP15162
RP04169	C04608	C04858	0.286	K01195	OC.44710_b OC.44709_b OC.44708_b OC.44714_b OC.44735_b OC.44712_b OC.44734_b OC.44715_b OC.117152_b OC.44711_b OC.57034_b OC.44719_b OC.53650_b OC.93438_b OC.178223_b OC.267485_b OC.44706_b OC.204893_b OC.44713_b OC.44781_b OC.44707_b OC.44716_b OC.44717_b OC.248400_b OC.106703_b	RP09326
RP04169	C04608	C04858	0.273	K01186	OC.371207_b OC.371210_b OC.371192_b OC.371193_b OC.371209_b OC.371206_b OC.403495_b OC.371214_b OC.1086685_b OC.371218_b OC.339336_b OC.371217_b OC.371212_b OC.371194_b OC.85501_b OC.371195_b OC.467819_b OC.408086_b OC.371215_b OC.371216_b OC.406425_b OC.468675_b OC.1478300_b OC.77521_b	RP03641
RP04169	C04608	C04858	0.246	K01728	OC.246218_b OC.232049_eb OC.145153_b OC.453379_ba OC.977903_b OC.351703_b OC.937890_b OC.167504_b OC.246991_b OC.133678_b OC.133685_b OC.247359_b OC.133679_b OC.455838_b OC.984017_b OC.133682_b OC.202592_b OC.984016_b OC.320460_b OC.104879_b OC.133681_b OC.133698_b OC.133680_b OC.931523_b OC.351702_b OC.124396_b OC.1440381_b OC.403410_b OC.1445877_b OC.133677_b	RP00377
RP04323	C05158	C05839	0.118	K01799	OC.443387_b OC.443410_b OC.443383_b OC.443375_b OC.443377_b OC.443388_b OC.443384_b OC.443396_b OC.443395_b OC.443392_b OC.443409_b OC.1002194_b OC.443382_b OC.443385_b OC.443393_b OC.443411_b OC.443381_b OC.443379_b OC.1383125_b OC.443390_b OC.443412_b OC.443386_b OC.443391_b OC.990070_b OC.443413_b OC.443378_b OC.443394_b OC.443389_b OC.443380_b OC.443376_b OC.1402086_b OC.443397_b	RP01299
RP04323	C05158	C05839	0.073	K14579	OC.150691_b OC.150743_b	RP05034
RP04323	C05158	C05839	0.073	K14578	OC.1336726_b OC.341455_b OC.341463_b OC.341456_b OC.341454_b OC.341457_b OC.341441_b	RP05034
RP04323	C05158	C05839	0.073	K14580	OC.1080502_b OC.447270_b OC.1453808_b	RP05034
RP04323	C05158	C05839	0.073	K14581	OC.1337164_b OC.218348_b OC.218440_b OC.265409_b OC.267910_b	RP05034
RP04323	C05158	C05839	0.073	K01801	OC.301405_b OC.301404_b OC.301409_b OC.301411_b OC.301412_b OC.301407_b OC.409523_b OC.301403_b	RP03484
RP04323	C05158	C05839	0.073	K16163	OC.988850_b	RP03484
RP04323	C05158	C05839	0.071	K01800	OC.301405_b OC.301411_b OC.301415_b OC.301409_b OC.301408_b OC.301402_b OC.301403_b	RP02820
RP04323	C05158	C05839	0.07	K10797	OC.59078_b OC.1027902_b OC.58996_b OC.189499_b OC.59268_b	RP02070
RP04323	C05158	C05839	0.066	K10775	OC.364350_b OC.364356_b OC.364352_b	RP01058
RP04323	C05158	C05839	0.065	K12405	OC.40471_b	RP04444 RP04440
RP04323	C05158	C05839	0.058	K00217	OC.121161_b OC.121160_b OC.121162_b OC.121159_b OC.120987_b OC.121170_b	RP04952 RP11384 RP14496
RP04323	C05158	C05839	0.055	K07545	OC.19964_b	RP11801
RP04323	C05158	C05839	0.054	K10774	OC.364353_b OC.364327_b	RP01074
RP04323	C05158	C05839	0.053	K01796	OC.157161_b OC.156992_b OC.157057_b OC.156993_b OC.157058_b OC.157056_b OC.157206_b OC.156986_b OC.157205_b OC.157165_b OC.157160_b OC.156989_b OC.157053_b OC.156990_b OC.157204_b OC.156991_b OC.405853_b OC.156987_b OC.157052_b OC.157207_b	RP13720 RP13721
RP04323	C05158	C05839	0.052	K07546	OC.77599_b	RP05194
RP04323	C05158	C05839	0.043	K16514	OC.461200_b OC.461204_b OC.461196_b OC.461213_b	RP15204
RP04323	C05158	C05839	0.043	K01821	OC.945689_b OC.1036303_b OC.945699_b OC.953242_b OC.950289_b OC.955045_b OC.945685_b OC.946477_b OC.953245_b OC.945684_b OC.932418_b OC.958892_b OC.945686_b OC.959011_b OC.945698_b OC.960869_b OC.1063929_b OC.945694_b OC.945691_b OC.945696_b OC.960452_b OC.945687_b OC.945690_b OC.474645_b OC.945688_b OC.945704_b OC.1243499_b OC.437958_ba OC.947848_b OC.945683_b OC.945701_b OC.1029896_b OC.949168_…	RP03583
RP04323	C05158	C05839	0.038	K04036	OC.1016599_b	RP09280
RP04323	C05158	C05839	0.037	K05281	OC.198918_b OC.981327_b OC.198920_b	RP02597
RP04333	C05178	C06167	0.271	K13938	OC.374024_b	RP00296
RP04333	C05178	C06167	0.271	K00287	OC.363256_b OC.371340_b OC.400870_b OC.363228_b OC.363204_b OC.363178_b OC.363207_b OC.1015423_b OC.363160_b OC.363211_b OC.969681_b OC.363155_b OC.363169_b OC.969683_b OC.363201_b OC.363203_b OC.363353_b OC.363227_b OC.363230_b OC.363229_b OC.363164_b OC.363171_b OC.1013175_b OC.363172_b OC.363181_b OC.363176_b OC.363162_b OC.363355_b OC.400868_b OC.320808_b OC.363226_b OC.363205_b OC.363218_b O…	RP00296
RP04333	C05178	C06167	0.248	K14629	OC.104889_b	RP11910
RP04333	C05178	C06167	0.248	K17364	OC.1110953_b	RP09225
RP04333	C05178	C06167	0.209	K00288	OC.149299_b	RP00568
RP04333	C05178	C06167	0.209	K00295	OC.190086_eb	RP00568
RP04333	C05178	C06167	0.209	K01491	OC.149167_b OC.149169_b OC.149189_b OC.149240_b OC.149199_b OC.149188_b OC.149216_b OC.149217_b OC.149223_b OC.149185_b OC.149234_b OC.149272_b OC.149180_b OC.149202_b OC.149242_b OC.149176_b OC.149194_b OC.149227_b OC.149179_b OC.149233_b OC.149191_b OC.149270_b OC.149198_b OC.149197_b OC.149183_b OC.149196_b OC.149274_b OC.149222_b OC.149165_b OC.149232_b OC.149116_b OC.149193_b OC.149250_b OC.…	RP00568
RP04333	C05178	C06167	0.178	K13942	OC.438518_ba	RP09133
RP04333	C05178	C06167	0.178	K10714	OC.1029388_b	RP09133
RP04333	C05178	C06167	0.161	K00560	OC.363302_b OC.363309_b OC.363318_b OC.363349_b OC.363322_b OC.363334_b OC.363329_b OC.978495_b OC.363319_b OC.363306_b OC.363342_b OC.363299_b OC.363259_b OC.363301_b OC.1018153_b OC.363305_b OC.363300_b OC.363317_b OC.363346_b OC.363316_b OC.363310_b OC.1006032_b OC.363320_b OC.363323_b OC.363308_b OC.373552_b OC.363331_b OC.363348_b OC.363327_b OC.363262_b OC.363336_b OC.363314_b OC.363343_b O…	RP00615
RP04333	C05178	C06167	0.149	K01737	OC.968099_b OC.989938_b OC.989937_b OC.369453_b OC.1033432_b OC.962730_b OC.1030922_b OC.968097_b OC.369461_b OC.968098_b OC.369459_b OC.369471_b OC.445728_eba OC.457483_b OC.369455_b OC.1023983_b OC.395217_ba OC.962732_b OC.989939_b OC.369448_eb OC.402349_b OC.962729_b OC.1073529_b OC.962728_b OC.1075705_b OC.369458_b OC.402350_b OC.1045643_b OC.457482_eb OC.369456_b OC.369452_b OC.369438_b OC.3…	RP15685
RP04337	C05189	C05190	0.351	K00799	OC.217139_b OC.216459_b OC.282142_b OC.374866_b OC.229887_eb OC.217136_b OC.217123_b OC.1023044_b OC.323255_b OC.217212_b OC.990901_b OC.1024533_b OC.990902_b OC.230769_b OC.969396_b OC.217054_b OC.372022_b OC.301313_b OC.216452_b OC.1019615_b OC.217137_b OC.216457_b OC.229297_b OC.404180_b OC.403251_b OC.216461_b OC.217035_b OC.1061921_b OC.217039_b OC.217040_b OC.283006_b OC.217151_b OC.1104524…	RP10273
RP04337	C05189	C05190	0.195	K00526	OC.363636_b OC.404209_b OC.363613_b OC.403651_b OC.363618_b OC.363640_ba OC.363592_b OC.363635_b OC.363631_b OC.363602_b OC.363630_b OC.363625_b OC.363634_b OC.363596_b OC.363478_b OC.363607_b OC.363474_b OC.363597_b OC.363475_b OC.363591_b OC.363588_b OC.363590_b OC.363614_b OC.363608_b OC.363593_b OC.363612_b OC.363621_b OC.363622_b OC.405423_b OC.363609_b OC.363628_b OC.363589_b OC.363633_eb O…	RP01912 RP01914 RP01918 RP01913
RP04337	C05189	C05190	0.195	K00524	OC.1024242_b	RP01912 RP01914 RP01918 RP01913
RP04337	C05189	C05190	0.195	K00525	OC.24032_b OC.12867_b OC.12885_b OC.134289_b OC.12910_b OC.12869_b OC.12875_b OC.152187_b OC.12891_b OC.12865_b OC.12821_b OC.12895_b OC.12864_b OC.16045_b OC.16061_b OC.12839_b OC.12842_b OC.12861_b OC.12844_b OC.12841_b OC.18918_b OC.12880_b OC.12872_b OC.12918_b OC.12879_b OC.12850_b OC.12881_b OC.12830_b OC.12870_b OC.12871_b OC.134810_b OC.12896_b OC.12907_b OC.12843_b OC.12892_b OC.12886_b …	RP01912 RP01914 RP01918 RP01913
RP04337	C05189	C05190	0.175	K00527	OC.104296_b OC.104273_b OC.203207_b OC.104287_b OC.104282_b OC.104289_b OC.104279_b OC.1005602_b OC.104299_b OC.189980_b OC.104246_b OC.1046398_b OC.144974_b OC.104294_b OC.104293_b OC.104275_b OC.189978_b OC.104272_b OC.104292_b OC.104283_b OC.1271079_b OC.104281_b OC.995980_b OC.104280_b OC.104278_b OC.104295_b OC.104285_b OC.995799_b OC.104291_b OC.1468298_b OC.1481028_b OC.104290_b OC.104284_…	RP01910 RP01915 RP01916 RP01917
RP04338	C05189	C06163
RP04339	C05191	C05247	0.622	K07408	OC.178711_b	RP03241 RP00359
RP04339	C05191	C05247	0.61	K14630	OC.976299_b	RP14568
RP04339	C05191	C05247	0.494	K00502	OC.457476_eb	RP01776
RP04339	C05191	C05247	0.483	K14338	OC.63404_b OC.63407_b OC.63454_b OC.125899_b OC.63453_b OC.63406_b OC.63405_b OC.63402_b OC.63403_b	RP03241
RP04339	C05191	C05247	0.483	K00493	OC.63455_b OC.72695_b OC.72715_b OC.63400_b OC.63442_b OC.166810_b OC.176586_b OC.152099_b OC.933235_b OC.1061004_b OC.267397_b OC.63452_b OC.63440_b OC.93170_b	RP03241
RP04339	C05191	C05247	0.462	K03393	OC.1015367_b	RP02138
RP04339	C05191	C05247	0.429	K00480	OC.143980_b OC.111183_b OC.111171_b OC.111161_b OC.117804_b OC.111163_b OC.111167_b OC.111170_b OC.111165_b OC.111166_b OC.111168_b OC.301138_b OC.111162_b OC.111181_b OC.111169_b OC.111184_b OC.117257_b OC.111172_b OC.111182_b OC.111159_b OC.111164_b OC.151657_b OC.118097_b	RP05236
RP04339	C05191	C05247	0.379	K15751	OC.347274_b OC.304431_b	RP05020
RP04339	C05191	C05247	0.379	K15753	OC.1503496_b	RP05020
RP04339	C05191	C05247	0.379	K15752	OC.341439_b OC.377374_b	RP05020
RP04340	C05191	C06162	0.174	K00287	OC.363256_b OC.371340_b OC.400870_b OC.363228_b OC.363204_b OC.363178_b OC.363207_b OC.1015423_b OC.363160_b OC.363211_b OC.969681_b OC.363155_b OC.363169_b OC.969683_b OC.363201_b OC.363203_b OC.363353_b OC.363227_b OC.363230_b OC.363229_b OC.363164_b OC.363171_b OC.1013175_b OC.363172_b OC.363181_b OC.363176_b OC.363162_b OC.363355_b OC.400868_b OC.320808_b OC.363226_b OC.363205_b OC.363218_b O…	RP00297 RP00420
RP04340	C05191	C06162	0.112	K03389	OC.317710_b OC.317724_b OC.317708_b OC.317711_b OC.317706_b OC.317707_b OC.317723_b OC.317725_b OC.317715_b OC.317716_b OC.317722_b OC.317709_b OC.317717_b OC.317718_b OC.317713_b OC.317720_b OC.317714_b OC.317740_b	RP12492
RP04340	C05191	C06162	0.112	K03390	OC.341822_ba OC.319600_b OC.320104_ba OC.340056_b OC.340055_b OC.317743_b OC.340057_b OC.319603_b OC.317742_b OC.319072_b OC.319602_b OC.403519_b OC.340054_b OC.319073_b OC.319601_b OC.319071_b OC.319074_b	RP12492
RP04340	C05191	C06162	0.112	K03388	OC.63242_b OC.63247_b OC.63254_b OC.63257_b OC.63220_b OC.73995_b OC.63240_b OC.63235_b OC.63231_b OC.63241_b OC.63224_b OC.63237_b OC.63248_b OC.63227_b OC.62596_b OC.63249_b OC.65516_b OC.63250_b OC.63258_b OC.63233_b OC.63245_b OC.63255_b OC.63239_b OC.63232_b OC.63218_b OC.63238_b OC.63234_b OC.63253_b OC.63244_b OC.63246_b OC.63229_b OC.63219_b	RP12492
RP04340	C05191	C06162	0.102	K00249	OC.22984_b OC.18887_b OC.15215_b OC.405773_b OC.134137_b OC.2748_b OC.24003_b OC.979588_b OC.15218_b OC.15224_b OC.215384_ba OC.45383_b OC.2859_b OC.69788_b OC.40872_b OC.13504_b OC.2745_b OC.15220_b OC.2672_b OC.77471_b OC.15216_b OC.15217_b OC.31967_b OC.45386_b OC.15214_b OC.98836_b OC.979589_b OC.77083_b OC.23007_b OC.15211_b OC.2752_b OC.86710_eb OC.2710_b OC.2706_b OC.2647_b OC.16052_b OC.5…	RP00018
RP04340	C05191	C06162	0.102	K00239	OC.58840_b OC.58870_b OC.58854_b OC.58842_b OC.58848_b OC.58830_b OC.58832_b OC.58868_b OC.58831_b OC.58834_b OC.58839_b OC.58837_b OC.58838_b OC.58844_b OC.58862_b OC.58871_b OC.58833_b OC.58796_b OC.203347_b OC.58807_b OC.373170_b OC.58841_b OC.188930_b OC.58775_b OC.58860_b OC.58788_b OC.58865_b OC.58806_b OC.58836_b OC.58869_b OC.177991_b OC.58874_b OC.70575_b OC.99580_b OC.58786_b OC.191864_…	RP00018
RP04340	C05191	C06162	0.102	K06445	OC.86710_eb OC.178501_b OC.1479733_b	RP00018
RP04340	C05191	C06162	0.102	K00242	OC.965640_b OC.1103389_b OC.965638_b OC.1103390_b OC.456459_b OC.965639_b OC.1336088_b OC.1103392_b OC.1017493_b OC.1336087_b OC.1534113_b	RP00018
RP04340	C05191	C06162	0.102	K09478	OC.2725_b	RP00018
RP04340	C05191	C06162	0.102	K00252	OC.2219_b OC.2209_b OC.2894_b OC.2224_b OC.2226_b OC.2210_b OC.2225_b OC.2227_b OC.2223_b OC.2220_b OC.2215_b OC.2213_b OC.2214_b OC.2229_b OC.2230_b OC.2231_b OC.2212_b OC.2234_b OC.2217_b OC.2211_b OC.2257_b OC.2233_b OC.2237_b OC.219263_b OC.2228_b OC.2221_b OC.1136714_b OC.2235_b OC.2218_b OC.2222_b OC.2236_b	RP00018
RP04340	C05191	C06162	0.102	K00245	OC.173313_b OC.173315_b OC.173295_b OC.173318_b OC.173317_b OC.173320_b OC.173367_b OC.378992_b	RP00018
RP04340	C05191	C06162	0.102	K00255	OC.40872_b OC.2751_b OC.24003_b OC.2742_b OC.1153141_b OC.350684_b	RP00018
RP04340	C05191	C06162	0.102	K16902	OC.445671_b	RP00018
RP04340	C05191	C06162	0.102	K06446	OC.48479_b OC.2689_b OC.38397_b OC.28507_b OC.31967_b OC.264230_b OC.13491_b OC.2825_b OC.377899_b OC.2846_b OC.126252_b OC.77753_b OC.2736_b	RP00018
RP04340	C05191	C06162	0.102	K00394	OC.58789_eba OC.219529_b	RP00018
RP04340	C05191	C06162	0.102	K16901	OC.426637_b	RP00018
RP04340	C05191	C06162	0.102	K00246	OC.997674_b OC.965632_b OC.1103209_b OC.173313_b	RP00018
RP04340	C05191	C06162	0.102	K00395	OC.445896_eba OC.997034_b OC.445900_b OC.445898_b OC.1291105_b	RP00018
RP04340	C05191	C06162	0.102	K00247	OC.997844_b OC.965626_b	RP00018
RP04340	C05191	C06162	0.102	K08261	OC.40304_b OC.225872_b OC.1081105_b OC.1352288_b OC.256057_b	RP00018
RP04340	C05191	C06162	0.102	K06151	OC.256071_b OC.256066_b OC.256072_b OC.256064_b OC.1085476_b OC.256063_b OC.256070_b OC.256069_b OC.256073_b OC.256065_b OC.256076_b OC.256067_b OC.256077_b OC.256062_b	RP00018
RP04340	C05191	C06162	0.102	K00116	OC.281834_b OC.281835_b OC.281832_b OC.174046_eba OC.281841_b OC.281833_b OC.281836_b OC.281829_b OC.281844_b OC.281839_b OC.281837_b OC.281850_b OC.281831_b OC.281827_b OC.281856_b OC.281828_b OC.281852_b OC.281843_b OC.281845_b OC.281830_b OC.281840_b OC.1480145_b OC.281847_b OC.1481304_b OC.63948_b OC.281846_b OC.281838_b OC.281855_b OC.1481303_b OC.281848_b OC.281849_b OC.281853_b OC.281851_b…	RP00018
RP04340	C05191	C06162	0.102	K00112	OC.428833_b OC.428831_b OC.428829_b OC.428830_b OC.428832_b OC.1339634_b OC.983854_b OC.428834_b	RP00018
RP04340	C05191	C06162	0.102	K00113	OC.125240_b OC.122336_ba OC.133578_eba OC.176645_b	RP00018
RP04340	C05191	C06162	0.102	K00248	OC.45384_b OC.45264_b OC.24029_b OC.2676_b OC.45383_b OC.2921_b OC.2725_b OC.2726_b OC.2716_b OC.2642_b OC.2657_b OC.2860_b OC.25844_b OC.2646_b OC.24050_b OC.282065_b OC.324038_b OC.2832_b OC.54572_eb OC.16068_b OC.27030_b OC.2695_b OC.13486_eba OC.31967_b OC.15215_b OC.2699_b OC.2891_b OC.45381_b OC.2715_b OC.27023_b OC.15446_b OC.45385_b OC.117233_eb OC.124379_b OC.2663_b OC.43310_b	RP00018
RP04340	C05191	C06162	0.102	K00253	OC.2731_b OC.2648_b OC.2837_b OC.2730_b OC.2645_b OC.2729_b OC.2718_b OC.2717_b OC.2653_b OC.2669_b OC.24003_b OC.40872_b OC.15215_b OC.2841_b OC.2840_b OC.24029_b OC.77471_b OC.2728_b	RP00018
RP04340	C05191	C06162	0.102	K00232	OC.72673_b OC.86288_eb OC.72672_b OC.371949_b OC.72692_b OC.86881_b OC.73665_b OC.472350_eb	RP00018
RP04340	C05191	C06162	0.102	K00241	OC.469574_b OC.965633_b OC.1103843_b OC.965635_b OC.1062860_b OC.965624_b OC.965636_b OC.317712_b OC.469578_b OC.469576_b OC.471627_b OC.446848_ba OC.1103844_b OC.469582_b OC.1107009_b OC.965625_b OC.471623_b OC.469579_b OC.469577_b OC.456456_b OC.965637_b OC.1075754_b OC.469581_b OC.469580_b OC.1103845_b OC.1103846_b OC.965628_b OC.1320980_b OC.469584_b OC.1145585_b OC.469575_b OC.965627_b OC.46…	RP00018
RP04340	C05191	C06162	0.102	K00240	OC.173305_b OC.965623_b OC.202396_b OC.173303_b OC.173312_b OC.173294_b OC.263348_b OC.173298_b OC.173314_b OC.203181_b OC.173317_b OC.173316_b OC.173304_b OC.173296_b OC.173310_b OC.173308_b OC.372136_b OC.246149_b OC.173319_b OC.173309_b OC.173324_b OC.173307_b OC.173297_b OC.173299_b OC.173322_b OC.173301_b OC.173306_b OC.173311_b OC.173295_b OC.173321_b OC.173293_b OC.401877_b OC.173323_b OC.…	RP00018
RP04340	C05191	C06162	0.102	K14257	OC.263151_b OC.263150_ba OC.401591_b OC.1496913_b OC.1235991_b	RP00018
RP04340	C05191	C06162	0.102	K00109	OC.63959_b	RP00018
RP04340	C05191	C06162	0.102	K06152	OC.444734_eba OC.937838_b OC.473726_b OC.1440159_b OC.938591_b OC.1075772_b	RP00018
RP04340	C05191	C06162	0.102	K10209	OC.141950_b	RP00018
RP04340	C05191	C06162	0.102	K00111	OC.78238_b OC.68983_b OC.68999_b OC.69001_b OC.69002_b OC.69008_b OC.63947_b OC.69004_b OC.69009_b OC.69013_b OC.68997_b OC.63960_b OC.63967_b OC.69019_b OC.69015_b OC.69012_b OC.63962_b OC.68990_b OC.68980_b OC.68994_b OC.69018_b OC.68985_b OC.69014_b OC.68991_b OC.69003_b OC.68992_b OC.63961_b OC.68987_b OC.63941_b OC.68996_b OC.69011_b OC.63944_b OC.68989_b OC.69010_b OC.63946_b OC.68981_b OC.…	RP00018
RP04340	C05191	C06162	0.102	K00244	OC.58827_b OC.58866_b OC.58686_b OC.58697_b OC.303884_b OC.59122_b OC.58683_b OC.74364_b OC.58843_b OC.58820_b OC.228520_b OC.58750_b OC.58688_b OC.58701_eb OC.99797_b OC.58747_b OC.58685_b OC.87175_b OC.74362_b OC.940202_b OC.58749_b OC.59159_b OC.1483925_b OC.350599_b OC.940201_b OC.219514_b OC.60815_b OC.58841_b OC.58700_b OC.58795_b OC.59242_b OC.65098_b OC.58689_b OC.1268483_b OC.286416_b OC…	RP00018
RP04340	C05191	C06162	0.102	K00459	OC.978297_b OC.91105_b OC.117203_b OC.91076_b OC.91113_b OC.104890_b OC.91109_b OC.91111_b OC.117199_b OC.124416_b OC.117204_b OC.117201_b OC.91110_b OC.91095_b OC.91099_b OC.106244_b OC.117194_eb OC.91100_b OC.91085_b OC.91096_b OC.91108_b OC.117208_b OC.117205_b OC.117202_b OC.117197_b OC.91102_b OC.343849_b OC.203214_b OC.978298_b OC.105185_b OC.91075_b OC.91097_b OC.91104_b OC.91094_b OC.9107…	RP00852
RP04340	C05191	C06162	0.102	K14630	OC.976299_b	RP00852
RP04340	C05191	C06162	0.102	K05368	OC.190838_b OC.1474979_b OC.1473586_b OC.933337_b	RP00852
RP04340	C05191	C06162	0.102	K00299	OC.933286_b OC.445669_eba OC.445663_b OC.969436_b OC.445671_b OC.472406_b OC.445662_b OC.445664_b OC.294566_b OC.969438_b OC.445672_b OC.1280168_b OC.1392668_b OC.943156_b OC.445670_b OC.445667_b OC.445668_b OC.445666_b OC.445673_b OC.445665_b	RP00852
RP04340	C05191	C06162	0.102	K16048	OC.228362_b OC.933235_b	RP00852
RP04340	C05191	C06162	0.102	K13786	OC.284589_b OC.960893_b	RP00852
RP04340	C05191	C06162	0.102	K04091	OC.176335_b OC.140271_b OC.140172_b OC.140269_b OC.320942_b OC.140270_b OC.973358_b OC.163761_b OC.140267_b OC.140266_b OC.371637_b OC.163765_b OC.190873_b OC.281661_b OC.281663_b OC.176336_b OC.163795_b OC.140276_b OC.140193_b OC.140274_b OC.140191_b OC.281664_b OC.140275_b OC.378294_b OC.176504_b OC.140273_b OC.163736_b OC.140277_b OC.140272_b OC.350307_b OC.1153905_b OC.140268_b OC.140265_b	RP00852
RP04340	C05191	C06162	0.102	K16047	OC.976298_b	RP00852
RP04340	C05191	C06162	0.102	K14631	OC.266618_b	RP00852
RP04340	C05191	C06162	0.102	K09018	OC.140259_b OC.140258_b OC.140260_b OC.1483191_b OC.140253_b	RP00852
RP04340	C05191	C06162	0.102	K09024	OC.248324_b OC.248322_b OC.191044_b OC.191046_b OC.248320_b OC.933234_b OC.472407_eb	RP00852
RP04340	C05191	C06162	0.102	K17228	OC.140174_b OC.140176_b OC.140172_b OC.140254_b OC.140177_b OC.140262_b OC.249638_b OC.1430470_b OC.140171_b OC.140175_b OC.140264_b OC.140173_b OC.140255_b	RP00852
RP04340	C05191	C06162	0.102	K15054	OC.362456_b OC.362400_b OC.362438_b OC.362447_b	RP00852
RP04340	C05191	C06162	0.102	K16422	OC.362403_b OC.362416_b OC.112035_b OC.362450_b	RP00852
RP04341	C05193	C05316	0.601	K15970	OC.244431_b	RP09488
RP04341	C05193	C05316	0.523	K15060	OC.344713_b OC.371915_b	RP14544
RP04341	C05193	C05316	0.451	K00543	OC.244443_b	RP02784 RP04509
RP04341	C05193	C05316	0.43	K15886	OC.244411_b	RP09485
RP04341	C05193	C05316	0.282	K00545	OC.402569_b	RP04400 RP04401 RP03933
RP04341	C05193	C05316	0.241	K00588	OC.164795_b OC.164796_b OC.164809_b OC.964282_b OC.164822_b OC.164818_b OC.164803_b OC.176951_b OC.164792_b OC.164813_b OC.347453_b OC.164812_b OC.188985_b OC.263424_b OC.164794_b	RP11129
RP04341	C05193	C05316	0.24	K15064	OC.343232_b	RP14536
RP04341	C05193	C05316	0.233	K00699	OC.473729_eb	RP12697
RP04341	C05193	C05316	0.233	K01195	OC.44710_b OC.44709_b OC.44708_b OC.44714_b OC.44735_b OC.44712_b OC.44734_b OC.44715_b OC.117152_b OC.44711_b OC.57034_b OC.44719_b OC.53650_b OC.93438_b OC.178223_b OC.267485_b OC.44706_b OC.204893_b OC.44713_b OC.44781_b OC.44707_b OC.44716_b OC.44717_b OC.248400_b OC.106703_b	RP12697
RP04341	C05193	C05316	0.228	K15066	OC.343232_b	RP03166
RP04342	C05194	C06327	0.168	K00287	OC.363256_b OC.371340_b OC.400870_b OC.363228_b OC.363204_b OC.363178_b OC.363207_b OC.1015423_b OC.363160_b OC.363211_b OC.969681_b OC.363155_b OC.363169_b OC.969683_b OC.363201_b OC.363203_b OC.363353_b OC.363227_b OC.363230_b OC.363229_b OC.363164_b OC.363171_b OC.1013175_b OC.363172_b OC.363181_b OC.363176_b OC.363162_b OC.363355_b OC.400868_b OC.320808_b OC.363226_b OC.363205_b OC.363218_b O…	RP00297 RP00420
RP04342	C05194	C06327	0.11	K03389	OC.317710_b OC.317724_b OC.317708_b OC.317711_b OC.317706_b OC.317707_b OC.317723_b OC.317725_b OC.317715_b OC.317716_b OC.317722_b OC.317709_b OC.317717_b OC.317718_b OC.317713_b OC.317720_b OC.317714_b OC.317740_b	RP12492
RP04342	C05194	C06327	0.11	K03390	OC.341822_ba OC.319600_b OC.320104_ba OC.340056_b OC.340055_b OC.317743_b OC.340057_b OC.319603_b OC.317742_b OC.319072_b OC.319602_b OC.403519_b OC.340054_b OC.319073_b OC.319601_b OC.319071_b OC.319074_b	RP12492
RP04342	C05194	C06327	0.11	K03388	OC.63242_b OC.63247_b OC.63254_b OC.63257_b OC.63220_b OC.73995_b OC.63240_b OC.63235_b OC.63231_b OC.63241_b OC.63224_b OC.63237_b OC.63248_b OC.63227_b OC.62596_b OC.63249_b OC.65516_b OC.63250_b OC.63258_b OC.63233_b OC.63245_b OC.63255_b OC.63239_b OC.63232_b OC.63218_b OC.63238_b OC.63234_b OC.63253_b OC.63244_b OC.63246_b OC.63229_b OC.63219_b	RP12492
RP04342	C05194	C06327	0.104	K00239	OC.58840_b OC.58870_b OC.58854_b OC.58842_b OC.58848_b OC.58830_b OC.58832_b OC.58868_b OC.58831_b OC.58834_b OC.58839_b OC.58837_b OC.58838_b OC.58844_b OC.58862_b OC.58871_b OC.58833_b OC.58796_b OC.203347_b OC.58807_b OC.373170_b OC.58841_b OC.188930_b OC.58775_b OC.58860_b OC.58788_b OC.58865_b OC.58806_b OC.58836_b OC.58869_b OC.177991_b OC.58874_b OC.70575_b OC.99580_b OC.58786_b OC.191864_…	RP00018
RP04342	C05194	C06327	0.104	K00242	OC.965640_b OC.1103389_b OC.965638_b OC.1103390_b OC.456459_b OC.965639_b OC.1336088_b OC.1103392_b OC.1017493_b OC.1336087_b OC.1534113_b	RP00018
RP04342	C05194	C06327	0.104	K00245	OC.173313_b OC.173315_b OC.173295_b OC.173318_b OC.173317_b OC.173320_b OC.173367_b OC.378992_b	RP00018
RP04342	C05194	C06327	0.104	K06446	OC.48479_b OC.2689_b OC.38397_b OC.28507_b OC.31967_b OC.264230_b OC.13491_b OC.2825_b OC.377899_b OC.2846_b OC.126252_b OC.77753_b OC.2736_b	RP00018
RP04342	C05194	C06327	0.104	K00394	OC.58789_eba OC.219529_b	RP00018
RP04342	C05194	C06327	0.104	K16901	OC.426637_b	RP00018
RP04342	C05194	C06327	0.104	K00246	OC.997674_b OC.965632_b OC.1103209_b OC.173313_b	RP00018
RP04342	C05194	C06327	0.104	K00395	OC.445896_eba OC.997034_b OC.445900_b OC.445898_b OC.1291105_b	RP00018
RP04342	C05194	C06327	0.104	K00247	OC.997844_b OC.965626_b	RP00018
RP04342	C05194	C06327	0.104	K00112	OC.428833_b OC.428831_b OC.428829_b OC.428830_b OC.428832_b OC.1339634_b OC.983854_b OC.428834_b	RP00018
RP04342	C05194	C06327	0.104	K00248	OC.45384_b OC.45264_b OC.24029_b OC.2676_b OC.45383_b OC.2921_b OC.2725_b OC.2726_b OC.2716_b OC.2642_b OC.2657_b OC.2860_b OC.25844_b OC.2646_b OC.24050_b OC.282065_b OC.324038_b OC.2832_b OC.54572_eb OC.16068_b OC.27030_b OC.2695_b OC.13486_eba OC.31967_b OC.15215_b OC.2699_b OC.2891_b OC.45381_b OC.2715_b OC.27023_b OC.15446_b OC.45385_b OC.117233_eb OC.124379_b OC.2663_b OC.43310_b	RP00018
RP04342	C05194	C06327	0.104	K00253	OC.2731_b OC.2648_b OC.2837_b OC.2730_b OC.2645_b OC.2729_b OC.2718_b OC.2717_b OC.2653_b OC.2669_b OC.24003_b OC.40872_b OC.15215_b OC.2841_b OC.2840_b OC.24029_b OC.77471_b OC.2728_b	RP00018
RP04342	C05194	C06327	0.104	K00232	OC.72673_b OC.86288_eb OC.72672_b OC.371949_b OC.72692_b OC.86881_b OC.73665_b OC.472350_eb	RP00018
RP04342	C05194	C06327	0.104	K06152	OC.444734_eba OC.937838_b OC.473726_b OC.1440159_b OC.938591_b OC.1075772_b	RP00018
RP04342	C05194	C06327	0.104	K10209	OC.141950_b	RP00018
RP04342	C05194	C06327	0.104	K00111	OC.78238_b OC.68983_b OC.68999_b OC.69001_b OC.69002_b OC.69008_b OC.63947_b OC.69004_b OC.69009_b OC.69013_b OC.68997_b OC.63960_b OC.63967_b OC.69019_b OC.69015_b OC.69012_b OC.63962_b OC.68990_b OC.68980_b OC.68994_b OC.69018_b OC.68985_b OC.69014_b OC.68991_b OC.69003_b OC.68992_b OC.63961_b OC.68987_b OC.63941_b OC.68996_b OC.69011_b OC.63944_b OC.68989_b OC.69010_b OC.63946_b OC.68981_b OC.…	RP00018
RP04342	C05194	C06327	0.104	K00244	OC.58827_b OC.58866_b OC.58686_b OC.58697_b OC.303884_b OC.59122_b OC.58683_b OC.74364_b OC.58843_b OC.58820_b OC.228520_b OC.58750_b OC.58688_b OC.58701_eb OC.99797_b OC.58747_b OC.58685_b OC.87175_b OC.74362_b OC.940202_b OC.58749_b OC.59159_b OC.1483925_b OC.350599_b OC.940201_b OC.219514_b OC.60815_b OC.58841_b OC.58700_b OC.58795_b OC.59242_b OC.65098_b OC.58689_b OC.1268483_b OC.286416_b OC…	RP00018
RP04342	C05194	C06327	0.104	K00249	OC.22984_b OC.18887_b OC.15215_b OC.405773_b OC.134137_b OC.2748_b OC.24003_b OC.979588_b OC.15218_b OC.15224_b OC.215384_ba OC.45383_b OC.2859_b OC.69788_b OC.40872_b OC.13504_b OC.2745_b OC.15220_b OC.2672_b OC.77471_b OC.15216_b OC.15217_b OC.31967_b OC.45386_b OC.15214_b OC.98836_b OC.979589_b OC.77083_b OC.23007_b OC.15211_b OC.2752_b OC.86710_eb OC.2710_b OC.2706_b OC.2647_b OC.16052_b OC.5…	RP00018
RP04342	C05194	C06327	0.104	K06445	OC.86710_eb OC.178501_b OC.1479733_b	RP00018
RP04342	C05194	C06327	0.104	K09478	OC.2725_b	RP00018
RP04342	C05194	C06327	0.104	K00252	OC.2219_b OC.2209_b OC.2894_b OC.2224_b OC.2226_b OC.2210_b OC.2225_b OC.2227_b OC.2223_b OC.2220_b OC.2215_b OC.2213_b OC.2214_b OC.2229_b OC.2230_b OC.2231_b OC.2212_b OC.2234_b OC.2217_b OC.2211_b OC.2257_b OC.2233_b OC.2237_b OC.219263_b OC.2228_b OC.2221_b OC.1136714_b OC.2235_b OC.2218_b OC.2222_b OC.2236_b	RP00018
RP04342	C05194	C06327	0.104	K16902	OC.445671_b	RP00018
RP04342	C05194	C06327	0.104	K00255	OC.40872_b OC.2751_b OC.24003_b OC.2742_b OC.1153141_b OC.350684_b	RP00018
RP04342	C05194	C06327	0.104	K08261	OC.40304_b OC.225872_b OC.1081105_b OC.1352288_b OC.256057_b	RP00018
RP04342	C05194	C06327	0.104	K06151	OC.256071_b OC.256066_b OC.256072_b OC.256064_b OC.1085476_b OC.256063_b OC.256070_b OC.256069_b OC.256073_b OC.256065_b OC.256076_b OC.256067_b OC.256077_b OC.256062_b	RP00018
RP04342	C05194	C06327	0.104	K00116	OC.281834_b OC.281835_b OC.281832_b OC.174046_eba OC.281841_b OC.281833_b OC.281836_b OC.281829_b OC.281844_b OC.281839_b OC.281837_b OC.281850_b OC.281831_b OC.281827_b OC.281856_b OC.281828_b OC.281852_b OC.281843_b OC.281845_b OC.281830_b OC.281840_b OC.1480145_b OC.281847_b OC.1481304_b OC.63948_b OC.281846_b OC.281838_b OC.281855_b OC.1481303_b OC.281848_b OC.281849_b OC.281853_b OC.281851_b…	RP00018
RP04342	C05194	C06327	0.104	K00113	OC.125240_b OC.122336_ba OC.133578_eba OC.176645_b	RP00018
RP04342	C05194	C06327	0.104	K00241	OC.469574_b OC.965633_b OC.1103843_b OC.965635_b OC.1062860_b OC.965624_b OC.965636_b OC.317712_b OC.469578_b OC.469576_b OC.471627_b OC.446848_ba OC.1103844_b OC.469582_b OC.1107009_b OC.965625_b OC.471623_b OC.469579_b OC.469577_b OC.456456_b OC.965637_b OC.1075754_b OC.469581_b OC.469580_b OC.1103845_b OC.1103846_b OC.965628_b OC.1320980_b OC.469584_b OC.1145585_b OC.469575_b OC.965627_b OC.46…	RP00018
RP04342	C05194	C06327	0.104	K00240	OC.173305_b OC.965623_b OC.202396_b OC.173303_b OC.173312_b OC.173294_b OC.263348_b OC.173298_b OC.173314_b OC.203181_b OC.173317_b OC.173316_b OC.173304_b OC.173296_b OC.173310_b OC.173308_b OC.372136_b OC.246149_b OC.173319_b OC.173309_b OC.173324_b OC.173307_b OC.173297_b OC.173299_b OC.173322_b OC.173301_b OC.173306_b OC.173311_b OC.173295_b OC.173321_b OC.173293_b OC.401877_b OC.173323_b OC.…	RP00018
RP04342	C05194	C06327	0.104	K14257	OC.263151_b OC.263150_ba OC.401591_b OC.1496913_b OC.1235991_b	RP00018
RP04342	C05194	C06327	0.104	K00109	OC.63959_b	RP00018
RP04342	C05194	C06327	0.102	K00459	OC.978297_b OC.91105_b OC.117203_b OC.91076_b OC.91113_b OC.104890_b OC.91109_b OC.91111_b OC.117199_b OC.124416_b OC.117204_b OC.117201_b OC.91110_b OC.91095_b OC.91099_b OC.106244_b OC.117194_eb OC.91100_b OC.91085_b OC.91096_b OC.91108_b OC.117208_b OC.117205_b OC.117202_b OC.117197_b OC.91102_b OC.343849_b OC.203214_b OC.978298_b OC.105185_b OC.91075_b OC.91097_b OC.91104_b OC.91094_b OC.9107…	RP00852
RP04342	C05194	C06327	0.102	K14630	OC.976299_b	RP00852
RP04342	C05194	C06327	0.102	K05368	OC.190838_b OC.1474979_b OC.1473586_b OC.933337_b	RP00852
RP04342	C05194	C06327	0.102	K00299	OC.933286_b OC.445669_eba OC.445663_b OC.969436_b OC.445671_b OC.472406_b OC.445662_b OC.445664_b OC.294566_b OC.969438_b OC.445672_b OC.1280168_b OC.1392668_b OC.943156_b OC.445670_b OC.445667_b OC.445668_b OC.445666_b OC.445673_b OC.445665_b	RP00852
RP04342	C05194	C06327	0.102	K16048	OC.228362_b OC.933235_b	RP00852
RP04342	C05194	C06327	0.102	K04091	OC.176335_b OC.140271_b OC.140172_b OC.140269_b OC.320942_b OC.140270_b OC.973358_b OC.163761_b OC.140267_b OC.140266_b OC.371637_b OC.163765_b OC.190873_b OC.281661_b OC.281663_b OC.176336_b OC.163795_b OC.140276_b OC.140193_b OC.140274_b OC.140191_b OC.281664_b OC.140275_b OC.378294_b OC.176504_b OC.140273_b OC.163736_b OC.140277_b OC.140272_b OC.350307_b OC.1153905_b OC.140268_b OC.140265_b	RP00852
RP04342	C05194	C06327	0.102	K14631	OC.266618_b	RP00852
RP04342	C05194	C06327	0.102	K09018	OC.140259_b OC.140258_b OC.140260_b OC.1483191_b OC.140253_b	RP00852
RP04342	C05194	C06327	0.102	K09024	OC.248324_b OC.248322_b OC.191044_b OC.191046_b OC.248320_b OC.933234_b OC.472407_eb	RP00852
RP04342	C05194	C06327	0.102	K17228	OC.140174_b OC.140176_b OC.140172_b OC.140254_b OC.140177_b OC.140262_b OC.249638_b OC.1430470_b OC.140171_b OC.140175_b OC.140264_b OC.140173_b OC.140255_b	RP00852
RP04342	C05194	C06327	0.102	K15054	OC.362456_b OC.362400_b OC.362438_b OC.362447_b	RP00852
RP04342	C05194	C06327	0.102	K16422	OC.362403_b OC.362416_b OC.112035_b OC.362450_b	RP00852
RP04342	C05194	C06327	0.102	K13786	OC.284589_b OC.960893_b	RP00852
RP04342	C05194	C06327	0.102	K16047	OC.976298_b	RP00852
RP04342	C05194	C06327	0.053	K02304	OC.963637_b OC.963636_b OC.398553_b OC.455877_eb OC.143404_b OC.1050240_b OC.963638_b OC.963639_b OC.455879_b OC.398562_b OC.963640_b OC.455880_b OC.455878_b OC.229115_b OC.398565_b OC.398563_b OC.142285_b OC.398558_b OC.400298_b OC.398564_b OC.398556_b OC.398560_b OC.398559_b OC.398561_b OC.398557_b OC.963635_b OC.1533593_b	RP03568
RP04342	C05194	C06327	0.053	K02302	OC.42181_b OC.42124_b OC.42143_b OC.42157_b OC.143404_b OC.229115_b OC.42133_b OC.82402_b OC.86279_b OC.963638_b OC.42140_b OC.42147_b OC.42134_b OC.123374_b OC.133627_b OC.42144_b OC.42123_b OC.963637_b OC.42113_b OC.64345_b OC.92222_b	RP03568
RP04343	C05194	C05247	0.558	K15970	OC.244431_b	RP09488
RP04343	C05194	C05247	0.515	K15060	OC.344713_b OC.371915_b	RP14544
RP04343	C05194	C05247	0.468	K15886	OC.244411_b	RP09485
RP04343	C05194	C05247	0.449	K00543	OC.244443_b	RP02784 RP04509
RP04343	C05194	C05247	0.333	K00545	OC.402569_b	RP04400 RP04401 RP03933 RP02284 RP04493 RP02603 RP02926 RP04497
RP04343	C05194	C05247	0.271	K00588	OC.164795_b OC.164796_b OC.164809_b OC.964282_b OC.164822_b OC.164818_b OC.164803_b OC.176951_b OC.164792_b OC.164813_b OC.347453_b OC.164812_b OC.188985_b OC.263424_b OC.164794_b	RP11129 RP01863
RP04343	C05194	C05247	0.266	K15066	OC.343232_b	RP03166 RP04875
RP04343	C05194	C05247	0.252	K15064	OC.343232_b	RP14536
RP04343	C05194	C05247	0.239	K01195	OC.44710_b OC.44709_b OC.44708_b OC.44714_b OC.44735_b OC.44712_b OC.44734_b OC.44715_b OC.117152_b OC.44711_b OC.57034_b OC.44719_b OC.53650_b OC.93438_b OC.178223_b OC.267485_b OC.44706_b OC.204893_b OC.44713_b OC.44781_b OC.44707_b OC.44716_b OC.44717_b OC.248400_b OC.106703_b	RP12697 RP09326
RP04343	C05194	C05247	0.22	K00699	OC.473729_eb	RP12697
RP04343	C05194	C05247	0.219	K00568	OC.281288_b OC.281282_b OC.281294_b OC.281291_b OC.281279_b OC.448376_b OC.281289_b OC.281278_b OC.281295_b OC.936198_b OC.281281_b OC.281283_b OC.935287_b OC.934425_b OC.281290_b OC.281277_b OC.189369_eb OC.281285_b OC.968971_b OC.281287_b OC.407387_b OC.934527_b OC.281280_b OC.1446557_b OC.956611_b OC.281276_b OC.943092_b OC.975510_b OC.286020_b OC.471806_eb OC.1422464_b OC.166029_b OC.279369_b…	RP13758
RP04343	C05194	C05247	0.216	K15467	OC.227258_b	RP10214
RP04343	C05194	C05247	0.199	K06912	OC.462044_b OC.462045_b OC.462046_b OC.462053_b	RP05027
RP04344	C05193	C05194	0.553	K14630	OC.976299_b	RP14568
RP04344	C05193	C05194	0.467	K14338	OC.63404_b OC.63407_b OC.63454_b OC.125899_b OC.63453_b OC.63406_b OC.63405_b OC.63402_b OC.63403_b	RP03241
RP04344	C05193	C05194	0.467	K07408	OC.178711_b	RP03241
RP04344	C05193	C05194	0.467	K00493	OC.63455_b OC.72695_b OC.72715_b OC.63400_b OC.63442_b OC.166810_b OC.176586_b OC.152099_b OC.933235_b OC.1061004_b OC.267397_b OC.63452_b OC.63440_b OC.93170_b	RP03241
RP04344	C05193	C05194	0.46	K00502	OC.457476_eb	RP01776
RP04344	C05193	C05194	0.423	K00480	OC.143980_b OC.111183_b OC.111171_b OC.111161_b OC.117804_b OC.111163_b OC.111167_b OC.111170_b OC.111165_b OC.111166_b OC.111168_b OC.301138_b OC.111162_b OC.111181_b OC.111169_b OC.111184_b OC.117257_b OC.111172_b OC.111182_b OC.111159_b OC.111164_b OC.151657_b OC.118097_b	RP05236
RP04344	C05193	C05194	0.413	K03393	OC.1015367_b	RP02138
RP04344	C05193	C05194	0.404	K15751	OC.347274_b OC.304431_b	RP05020
RP04344	C05193	C05194	0.404	K15753	OC.1503496_b	RP05020
RP04344	C05193	C05194	0.404	K15752	OC.341439_b OC.377374_b	RP05020
RP04402	C05316	C06165	0.156	K00287	OC.363256_b OC.371340_b OC.400870_b OC.363228_b OC.363204_b OC.363178_b OC.363207_b OC.1015423_b OC.363160_b OC.363211_b OC.969681_b OC.363155_b OC.363169_b OC.969683_b OC.363201_b OC.363203_b OC.363353_b OC.363227_b OC.363230_b OC.363229_b OC.363164_b OC.363171_b OC.1013175_b OC.363172_b OC.363181_b OC.363176_b OC.363162_b OC.363355_b OC.400868_b OC.320808_b OC.363226_b OC.363205_b OC.363218_b O…	RP00297 RP00420
RP04402	C05316	C06165	0.109	K03389	OC.317710_b OC.317724_b OC.317708_b OC.317711_b OC.317706_b OC.317707_b OC.317723_b OC.317725_b OC.317715_b OC.317716_b OC.317722_b OC.317709_b OC.317717_b OC.317718_b OC.317713_b OC.317720_b OC.317714_b OC.317740_b	RP12492
RP04402	C05316	C06165	0.109	K03390	OC.341822_ba OC.319600_b OC.320104_ba OC.340056_b OC.340055_b OC.317743_b OC.340057_b OC.319603_b OC.317742_b OC.319072_b OC.319602_b OC.403519_b OC.340054_b OC.319073_b OC.319601_b OC.319071_b OC.319074_b	RP12492
RP04402	C05316	C06165	0.109	K03388	OC.63242_b OC.63247_b OC.63254_b OC.63257_b OC.63220_b OC.73995_b OC.63240_b OC.63235_b OC.63231_b OC.63241_b OC.63224_b OC.63237_b OC.63248_b OC.63227_b OC.62596_b OC.63249_b OC.65516_b OC.63250_b OC.63258_b OC.63233_b OC.63245_b OC.63255_b OC.63239_b OC.63232_b OC.63218_b OC.63238_b OC.63234_b OC.63253_b OC.63244_b OC.63246_b OC.63229_b OC.63219_b	RP12492
RP04402	C05316	C06165	0.104	K00239	OC.58840_b OC.58870_b OC.58854_b OC.58842_b OC.58848_b OC.58830_b OC.58832_b OC.58868_b OC.58831_b OC.58834_b OC.58839_b OC.58837_b OC.58838_b OC.58844_b OC.58862_b OC.58871_b OC.58833_b OC.58796_b OC.203347_b OC.58807_b OC.373170_b OC.58841_b OC.188930_b OC.58775_b OC.58860_b OC.58788_b OC.58865_b OC.58806_b OC.58836_b OC.58869_b OC.177991_b OC.58874_b OC.70575_b OC.99580_b OC.58786_b OC.191864_…	RP00018
RP04402	C05316	C06165	0.104	K00242	OC.965640_b OC.1103389_b OC.965638_b OC.1103390_b OC.456459_b OC.965639_b OC.1336088_b OC.1103392_b OC.1017493_b OC.1336087_b OC.1534113_b	RP00018
RP04402	C05316	C06165	0.104	K00245	OC.173313_b OC.173315_b OC.173295_b OC.173318_b OC.173317_b OC.173320_b OC.173367_b OC.378992_b	RP00018
RP04402	C05316	C06165	0.104	K06446	OC.48479_b OC.2689_b OC.38397_b OC.28507_b OC.31967_b OC.264230_b OC.13491_b OC.2825_b OC.377899_b OC.2846_b OC.126252_b OC.77753_b OC.2736_b	RP00018
RP04402	C05316	C06165	0.104	K00394	OC.58789_eba OC.219529_b	RP00018
RP04402	C05316	C06165	0.104	K16901	OC.426637_b	RP00018
RP04402	C05316	C06165	0.104	K00246	OC.997674_b OC.965632_b OC.1103209_b OC.173313_b	RP00018
RP04402	C05316	C06165	0.104	K00395	OC.445896_eba OC.997034_b OC.445900_b OC.445898_b OC.1291105_b	RP00018
RP04402	C05316	C06165	0.104	K00247	OC.997844_b OC.965626_b	RP00018
RP04402	C05316	C06165	0.104	K00112	OC.428833_b OC.428831_b OC.428829_b OC.428830_b OC.428832_b OC.1339634_b OC.983854_b OC.428834_b	RP00018
RP04402	C05316	C06165	0.104	K00248	OC.45384_b OC.45264_b OC.24029_b OC.2676_b OC.45383_b OC.2921_b OC.2725_b OC.2726_b OC.2716_b OC.2642_b OC.2657_b OC.2860_b OC.25844_b OC.2646_b OC.24050_b OC.282065_b OC.324038_b OC.2832_b OC.54572_eb OC.16068_b OC.27030_b OC.2695_b OC.13486_eba OC.31967_b OC.15215_b OC.2699_b OC.2891_b OC.45381_b OC.2715_b OC.27023_b OC.15446_b OC.45385_b OC.117233_eb OC.124379_b OC.2663_b OC.43310_b	RP00018
RP04402	C05316	C06165	0.104	K00253	OC.2731_b OC.2648_b OC.2837_b OC.2730_b OC.2645_b OC.2729_b OC.2718_b OC.2717_b OC.2653_b OC.2669_b OC.24003_b OC.40872_b OC.15215_b OC.2841_b OC.2840_b OC.24029_b OC.77471_b OC.2728_b	RP00018
RP04402	C05316	C06165	0.104	K00232	OC.72673_b OC.86288_eb OC.72672_b OC.371949_b OC.72692_b OC.86881_b OC.73665_b OC.472350_eb	RP00018
RP04402	C05316	C06165	0.104	K06152	OC.444734_eba OC.937838_b OC.473726_b OC.1440159_b OC.938591_b OC.1075772_b	RP00018
RP04402	C05316	C06165	0.104	K10209	OC.141950_b	RP00018
RP04402	C05316	C06165	0.104	K00111	OC.78238_b OC.68983_b OC.68999_b OC.69001_b OC.69002_b OC.69008_b OC.63947_b OC.69004_b OC.69009_b OC.69013_b OC.68997_b OC.63960_b OC.63967_b OC.69019_b OC.69015_b OC.69012_b OC.63962_b OC.68990_b OC.68980_b OC.68994_b OC.69018_b OC.68985_b OC.69014_b OC.68991_b OC.69003_b OC.68992_b OC.63961_b OC.68987_b OC.63941_b OC.68996_b OC.69011_b OC.63944_b OC.68989_b OC.69010_b OC.63946_b OC.68981_b OC.…	RP00018
RP04402	C05316	C06165	0.104	K00244	OC.58827_b OC.58866_b OC.58686_b OC.58697_b OC.303884_b OC.59122_b OC.58683_b OC.74364_b OC.58843_b OC.58820_b OC.228520_b OC.58750_b OC.58688_b OC.58701_eb OC.99797_b OC.58747_b OC.58685_b OC.87175_b OC.74362_b OC.940202_b OC.58749_b OC.59159_b OC.1483925_b OC.350599_b OC.940201_b OC.219514_b OC.60815_b OC.58841_b OC.58700_b OC.58795_b OC.59242_b OC.65098_b OC.58689_b OC.1268483_b OC.286416_b OC…	RP00018
RP04402	C05316	C06165	0.104	K00249	OC.22984_b OC.18887_b OC.15215_b OC.405773_b OC.134137_b OC.2748_b OC.24003_b OC.979588_b OC.15218_b OC.15224_b OC.215384_ba OC.45383_b OC.2859_b OC.69788_b OC.40872_b OC.13504_b OC.2745_b OC.15220_b OC.2672_b OC.77471_b OC.15216_b OC.15217_b OC.31967_b OC.45386_b OC.15214_b OC.98836_b OC.979589_b OC.77083_b OC.23007_b OC.15211_b OC.2752_b OC.86710_eb OC.2710_b OC.2706_b OC.2647_b OC.16052_b OC.5…	RP00018
RP04402	C05316	C06165	0.104	K06445	OC.86710_eb OC.178501_b OC.1479733_b	RP00018
RP04402	C05316	C06165	0.104	K09478	OC.2725_b	RP00018
RP04402	C05316	C06165	0.104	K00252	OC.2219_b OC.2209_b OC.2894_b OC.2224_b OC.2226_b OC.2210_b OC.2225_b OC.2227_b OC.2223_b OC.2220_b OC.2215_b OC.2213_b OC.2214_b OC.2229_b OC.2230_b OC.2231_b OC.2212_b OC.2234_b OC.2217_b OC.2211_b OC.2257_b OC.2233_b OC.2237_b OC.219263_b OC.2228_b OC.2221_b OC.1136714_b OC.2235_b OC.2218_b OC.2222_b OC.2236_b	RP00018
RP04402	C05316	C06165	0.104	K16902	OC.445671_b	RP00018
RP04402	C05316	C06165	0.104	K00255	OC.40872_b OC.2751_b OC.24003_b OC.2742_b OC.1153141_b OC.350684_b	RP00018
RP04402	C05316	C06165	0.104	K08261	OC.40304_b OC.225872_b OC.1081105_b OC.1352288_b OC.256057_b	RP00018
RP04402	C05316	C06165	0.104	K06151	OC.256071_b OC.256066_b OC.256072_b OC.256064_b OC.1085476_b OC.256063_b OC.256070_b OC.256069_b OC.256073_b OC.256065_b OC.256076_b OC.256067_b OC.256077_b OC.256062_b	RP00018
RP04402	C05316	C06165	0.104	K00116	OC.281834_b OC.281835_b OC.281832_b OC.174046_eba OC.281841_b OC.281833_b OC.281836_b OC.281829_b OC.281844_b OC.281839_b OC.281837_b OC.281850_b OC.281831_b OC.281827_b OC.281856_b OC.281828_b OC.281852_b OC.281843_b OC.281845_b OC.281830_b OC.281840_b OC.1480145_b OC.281847_b OC.1481304_b OC.63948_b OC.281846_b OC.281838_b OC.281855_b OC.1481303_b OC.281848_b OC.281849_b OC.281853_b OC.281851_b…	RP00018
RP04402	C05316	C06165	0.104	K00113	OC.125240_b OC.122336_ba OC.133578_eba OC.176645_b	RP00018
RP04402	C05316	C06165	0.104	K00241	OC.469574_b OC.965633_b OC.1103843_b OC.965635_b OC.1062860_b OC.965624_b OC.965636_b OC.317712_b OC.469578_b OC.469576_b OC.471627_b OC.446848_ba OC.1103844_b OC.469582_b OC.1107009_b OC.965625_b OC.471623_b OC.469579_b OC.469577_b OC.456456_b OC.965637_b OC.1075754_b OC.469581_b OC.469580_b OC.1103845_b OC.1103846_b OC.965628_b OC.1320980_b OC.469584_b OC.1145585_b OC.469575_b OC.965627_b OC.46…	RP00018
RP04402	C05316	C06165	0.104	K00240	OC.173305_b OC.965623_b OC.202396_b OC.173303_b OC.173312_b OC.173294_b OC.263348_b OC.173298_b OC.173314_b OC.203181_b OC.173317_b OC.173316_b OC.173304_b OC.173296_b OC.173310_b OC.173308_b OC.372136_b OC.246149_b OC.173319_b OC.173309_b OC.173324_b OC.173307_b OC.173297_b OC.173299_b OC.173322_b OC.173301_b OC.173306_b OC.173311_b OC.173295_b OC.173321_b OC.173293_b OC.401877_b OC.173323_b OC.…	RP00018
RP04402	C05316	C06165	0.104	K14257	OC.263151_b OC.263150_ba OC.401591_b OC.1496913_b OC.1235991_b	RP00018
RP04402	C05316	C06165	0.104	K00109	OC.63959_b	RP00018
RP04402	C05316	C06165	0.101	K00459	OC.978297_b OC.91105_b OC.117203_b OC.91076_b OC.91113_b OC.104890_b OC.91109_b OC.91111_b OC.117199_b OC.124416_b OC.117204_b OC.117201_b OC.91110_b OC.91095_b OC.91099_b OC.106244_b OC.117194_eb OC.91100_b OC.91085_b OC.91096_b OC.91108_b OC.117208_b OC.117205_b OC.117202_b OC.117197_b OC.91102_b OC.343849_b OC.203214_b OC.978298_b OC.105185_b OC.91075_b OC.91097_b OC.91104_b OC.91094_b OC.9107…	RP00852
RP04402	C05316	C06165	0.101	K14630	OC.976299_b	RP00852
RP04402	C05316	C06165	0.101	K05368	OC.190838_b OC.1474979_b OC.1473586_b OC.933337_b	RP00852
RP04402	C05316	C06165	0.101	K00299	OC.933286_b OC.445669_eba OC.445663_b OC.969436_b OC.445671_b OC.472406_b OC.445662_b OC.445664_b OC.294566_b OC.969438_b OC.445672_b OC.1280168_b OC.1392668_b OC.943156_b OC.445670_b OC.445667_b OC.445668_b OC.445666_b OC.445673_b OC.445665_b	RP00852
RP04402	C05316	C06165	0.101	K16048	OC.228362_b OC.933235_b	RP00852
RP04402	C05316	C06165	0.101	K04091	OC.176335_b OC.140271_b OC.140172_b OC.140269_b OC.320942_b OC.140270_b OC.973358_b OC.163761_b OC.140267_b OC.140266_b OC.371637_b OC.163765_b OC.190873_b OC.281661_b OC.281663_b OC.176336_b OC.163795_b OC.140276_b OC.140193_b OC.140274_b OC.140191_b OC.281664_b OC.140275_b OC.378294_b OC.176504_b OC.140273_b OC.163736_b OC.140277_b OC.140272_b OC.350307_b OC.1153905_b OC.140268_b OC.140265_b	RP00852
RP04402	C05316	C06165	0.101	K14631	OC.266618_b	RP00852
RP04402	C05316	C06165	0.101	K09018	OC.140259_b OC.140258_b OC.140260_b OC.1483191_b OC.140253_b	RP00852
RP04402	C05316	C06165	0.101	K09024	OC.248324_b OC.248322_b OC.191044_b OC.191046_b OC.248320_b OC.933234_b OC.472407_eb	RP00852
RP04402	C05316	C06165	0.101	K17228	OC.140174_b OC.140176_b OC.140172_b OC.140254_b OC.140177_b OC.140262_b OC.249638_b OC.1430470_b OC.140171_b OC.140175_b OC.140264_b OC.140173_b OC.140255_b	RP00852
RP04402	C05316	C06165	0.101	K15054	OC.362456_b OC.362400_b OC.362438_b OC.362447_b	RP00852
RP04402	C05316	C06165	0.101	K16422	OC.362403_b OC.362416_b OC.112035_b OC.362450_b	RP00852
RP04402	C05316	C06165	0.101	K13786	OC.284589_b OC.960893_b	RP00852
RP04402	C05316	C06165	0.101	K16047	OC.976298_b	RP00852
RP04402	C05316	C06165	0.053	K02304	OC.963637_b OC.963636_b OC.398553_b OC.455877_eb OC.143404_b OC.1050240_b OC.963638_b OC.963639_b OC.455879_b OC.398562_b OC.963640_b OC.455880_b OC.455878_b OC.229115_b OC.398565_b OC.398563_b OC.142285_b OC.398558_b OC.400298_b OC.398564_b OC.398556_b OC.398560_b OC.398559_b OC.398561_b OC.398557_b OC.963635_b OC.1533593_b	RP03568
RP04402	C05316	C06165	0.053	K02302	OC.42181_b OC.42124_b OC.42143_b OC.42157_b OC.143404_b OC.229115_b OC.42133_b OC.82402_b OC.86279_b OC.963638_b OC.42140_b OC.42147_b OC.42134_b OC.123374_b OC.133627_b OC.42144_b OC.42123_b OC.963637_b OC.42113_b OC.64345_b OC.92222_b	RP03568
RP04406	C05335	C05690	0.75	K00549	OC.296787_b OC.296775_b OC.296804_b OC.296776_b OC.296789_b OC.296800_b OC.296720_b OC.296790_b OC.296728_b OC.296781_b OC.296711_b OC.296782_b OC.296780_b OC.296710_eba OC.296777_b OC.296799_b OC.296783_b OC.296779_b OC.296718_b OC.296788_b OC.296712_b OC.296794_b OC.296798_b OC.296823_b OC.296785_b OC.296723_b OC.296772_b OC.296815_b OC.994639_b OC.296786_b OC.296803_b OC.296771_b OC.1101779_b …	RP11551
RP04406	C05335	C05690	0.75	K00548	OC.142490_b OC.142474_b OC.142491_b OC.142501_b OC.144093_b OC.142495_b OC.142505_b OC.142496_b OC.216061_b OC.142502_b OC.142594_b OC.142506_b OC.142416_b OC.142507_b OC.142464_b OC.142485_b OC.142480_b OC.142482_b OC.142493_b OC.142466_b OC.142494_b OC.142521_b OC.323778_b OC.996103_b OC.142486_b OC.142487_b OC.142510_b OC.142470_b OC.189008_b OC.142489_b OC.142476_b OC.971600_b OC.142426_b OC.…	RP11551
RP04406	C05335	C05690	0.336	K01760	OC.67751_b OC.67748_b OC.67739_b OC.67750_b OC.67741_b OC.67817_b OC.67692_b OC.67627_b OC.67707_b OC.67747_b OC.67693_b OC.67837_b OC.67619_b OC.67736_b OC.67773_b OC.67697_b OC.73314_b OC.67729_b OC.67740_b OC.67730_b OC.67700_b OC.111996_b OC.265715_b OC.67716_b OC.300939_b OC.67757_b OC.67699_b OC.67835_b OC.67678_b OC.67782_b OC.67808_b OC.67708_b OC.167349_b OC.67738_b OC.67602_b OC.204805_…	RP00805
RP04406	C05335	C05690	0.336	K01697	OC.47589_b OC.47504_b OC.47566_b OC.47590_b OC.144191_b OC.47570_b OC.189754_b OC.47506_b OC.47551_b OC.47534_b OC.47642_b OC.47669_b OC.54809_b OC.47658_b OC.47572_b OC.282354_b OC.47645_b OC.47594_b OC.47668_b OC.1067305_b OC.47562_b OC.73376_b OC.47593_b OC.47664_b OC.47584_b OC.47513_b OC.47667_b OC.322176_b OC.47552_b OC.47559_b	RP00805
RP04406	C05335	C05690	0.336	K14155	OC.111996_b OC.111941_b OC.111993_b OC.111944_b OC.111977_b OC.111957_b OC.111953_b OC.111995_b OC.111943_b OC.111994_b OC.111987_b OC.111991_b OC.111992_b OC.111946_b OC.111961_b OC.111997_b OC.111982_b OC.111986_b OC.111974_b OC.111960_b OC.111956_b OC.111988_b OC.111973_b OC.111927_b OC.111715_b OC.111989_b OC.111942_b OC.112000_b OC.1099651_b OC.111925_b OC.145152_b OC.111971_b OC.111972_b OC…	RP00805
RP04505	C05623	C05625	0.737	K05350	OC.9438_b OC.25915_eb OC.34373_b OC.9444_b OC.92615_b OC.10748_eba OC.31772_b OC.9439_b OC.12999_b OC.12023_b OC.9702_b OC.64933_b OC.9446_b OC.9441_b OC.13541_b OC.10749_b OC.28635_eb OC.11410_b OC.81750_b OC.1290218_b OC.86751_b OC.375666_b OC.265106_b OC.9440_b OC.9447_b OC.9445_b OC.38733_b OC.319094_b OC.8893_b OC.9443_b OC.10750_b OC.9442_b OC.48208_b OC.26001_b	RP02661 RP06028 RP09308 RP02308 RP03237 RP00806 RP15821 RP12670 RP04606
RP04505	C05623	C05625	0.737	K05349	OC.31227_b OC.31241_b OC.31174_b OC.31179_b OC.31236_b OC.31177_b OC.31238_b OC.31159_b OC.31252_b OC.31209_b OC.31176_b OC.84759_b OC.31200_b OC.31205_b OC.31153_b OC.31228_b OC.31272_b OC.31253_b OC.175881_b OC.31199_b OC.31182_b OC.31274_b OC.31210_b OC.31197_b OC.31223_b OC.56698_b OC.31158_b OC.31231_b OC.31214_b OC.31215_b OC.31151_b OC.31250_b OC.31247_b OC.31207_b OC.31154_b OC.31184_b OC…	RP02661 RP06028 RP09308 RP02308 RP03237 RP00806 RP15821 RP12670 RP04606
RP04505	C05623	C05625	0.552	K01182	OC.63794_b OC.63758_b OC.63774_b OC.63771_b OC.63775_b OC.63770_b OC.63744_b OC.63755_b OC.63806_b OC.63743_b OC.63768_b OC.63769_b OC.63747_b OC.63773_b OC.63761_b OC.63821_b OC.63778_b OC.63741_b OC.63779_b OC.118303_b OC.63776_b OC.63742_b OC.63788_b OC.63780_b OC.63820_b OC.63819_b OC.63803_b OC.63754_b OC.63815_b OC.63749_b OC.63772_b OC.63750_b OC.87078_b OC.63752_b OC.63748_b	RP12713 RP00075
RP04505	C05623	C05625	0.522	K07406	OC.435247_b OC.435248_b OC.435250_b OC.435277_b OC.435254_b OC.435253_b OC.435245_b OC.435252_b OC.435241_b OC.435256_b OC.435240_b OC.435238_b OC.1314496_b OC.435242_b OC.435276_b OC.435243_b OC.435239_b OC.435251_b OC.435255_b OC.435233_b OC.435236_b OC.435275_b OC.435246_b OC.435237_b OC.435244_b OC.435249_b	RP01436 RP01306 RP00235 RP00261 RP05136 RP00676 RP00448 RP01357 RP02608 RP00725
RP04505	C05623	C05625	0.522	K07407	OC.320478_b OC.320480_b OC.320482_b OC.188718_b OC.320481_b OC.320477_b OC.319968_b OC.320483_b OC.320491_b OC.319962_eba OC.320493_b OC.401644_b OC.319964_b OC.188714_b OC.188715_b OC.188709_b OC.188723_b OC.188711_b OC.188724_b OC.320484_b OC.320494_b OC.319969_b OC.320492_b OC.188712_b OC.188710_ba OC.188728_b OC.319965_b OC.188726_b OC.320499_b OC.320497_b OC.320495_b OC.320490_b OC.976719_b …	RP01436 RP01306 RP00235 RP00261 RP05136 RP00676 RP00448 RP01357 RP02608 RP00725
RP04505	C05623	C05625	0.47	K01195	OC.44710_b OC.44709_b OC.44708_b OC.44714_b OC.44735_b OC.44712_b OC.44734_b OC.44715_b OC.117152_b OC.44711_b OC.57034_b OC.44719_b OC.53650_b OC.93438_b OC.178223_b OC.267485_b OC.44706_b OC.204893_b OC.44713_b OC.44781_b OC.44707_b OC.44716_b OC.44717_b OC.248400_b OC.106703_b	RP09326 RP01540 RP12697
RP04505	C05623	C05625	0.462	K00699	OC.473729_eb	RP13408 RP12697 RP14751 RP10196 RP09331 RP09332 RP02149 RP02756 RP12699 RP04319
RP04505	C05623	C05625	0.311	K03429	OC.401408_b OC.403493_b OC.371683_b OC.371682_b OC.371684_b OC.347664_b OC.281472_b OC.373428_b OC.373502_b OC.230444_b OC.285653_b OC.263990_b OC.281870_b OC.281869_b OC.245975_b OC.189200_eb	RP02413
RP04505	C05623	C05625	0.311	K03715	OC.124910_eb OC.189200_eb OC.230444_b	RP02415
RP04505	C05623	C05625	0.304	K01190	OC.44763_b OC.44762_b OC.78027_b OC.44804_b OC.44754_b OC.44761_b OC.44767_b OC.44797_b OC.403666_b OC.44755_b OC.54566_b OC.44750_b OC.44787_b OC.44785_b OC.44788_b OC.395321_b OC.44798_b OC.44756_b OC.44800_b OC.44769_b OC.44757_b OC.44796_b OC.44759_b OC.44753_b OC.44746_b OC.44803_b OC.44772_b OC.44758_b OC.395314_b OC.44748_b OC.44802_b OC.44805_b OC.44783_b OC.44782_b OC.44764_b OC.44766_b …	RP01684 RP04416 RP00666
RP04505	C05623	C05625	0.301	K01187	OC.63816_b OC.64068_b OC.63768_b OC.260168_b OC.260154_b OC.63746_b OC.277601_eba OC.63772_b OC.63774_b OC.63815_b OC.260208_b OC.260169_b OC.260170_b OC.63762_b OC.64063_b OC.260193_b OC.63773_b OC.260153_b OC.63766_b OC.260210_b OC.260150_b OC.63794_b OC.63806_b OC.260180_b OC.264003_b OC.63765_b OC.64077_b OC.260209_b OC.435277_b OC.260249_b OC.326716_b OC.63814_b OC.375094_b OC.203235_b OC.63…	RP02961 RP01110 RP00075
RP04505	C05623	C05625	0.301	K15922	OC.260215_b OC.260217_b OC.260214_b OC.260219_b OC.260231_b OC.260213_b OC.260230_b OC.260229_b OC.260218_b OC.260221_b OC.260216_b	RP02961 RP01110 RP00075
RP04505	C05623	C05625	0.297	K13057	OC.244333_b OC.244326_b OC.244335_b OC.244331_b OC.244325_b OC.244323_b OC.244330_b OC.244327_b OC.244332_b OC.244346_b OC.244324_b OC.244329_b OC.244334_b OC.244328_b	RP00453
RP04505	C05623	C05625	0.297	K05342	OC.240926_b	RP00453
RP04505	C05623	C05625	0.297	K01194	OC.123877_b OC.123879_b OC.240920_b OC.123891_b OC.123881_b OC.123886_b OC.123885_b OC.123892_b OC.123893_b OC.123889_b OC.123878_b OC.230618_b OC.123884_b OC.123882_b OC.123887_b OC.164082_b OC.123894_b OC.123888_b OC.123895_b OC.123880_b OC.123883_b OC.326233_b OC.123890_b	RP00453
RP04505	C05623	C05625	0.291	K01193	OC.165715_b OC.80759_b OC.402473_b OC.80766_b OC.80765_b OC.80762_b OC.80739_b OC.371745_b OC.80769_b OC.203376_b OC.983267_b OC.80768_b OC.80758_b OC.80771_b OC.80730_b OC.80761_b OC.177057_b OC.80763_b OC.983269_b OC.80737_b OC.80727_b OC.80757_b OC.92950_eb OC.246031_b OC.326634_b OC.218018_b OC.80764_b OC.80742_b OC.80772_b OC.220078_b OC.134554_b OC.80738_b OC.190943_b OC.80741_b OC.81804_b …	RP02187 RP03248 RP01110 RP12727
RP04505	C05623	C05625	0.291	K12111	OC.44760_b OC.44751_b OC.205453_b OC.44775_b OC.1509994_b OC.44774_b	RP01684
RP04505	C05623	C05625	0.291	K00705	OC.176249_b OC.91371_b OC.91377_b OC.91392_b OC.91374_eba OC.91394_b OC.91381_b OC.91383_b OC.91372_b OC.91373_b OC.320175_b OC.64062_b OC.91395_b OC.91393_b OC.91391_b OC.77734_eb OC.91385_b OC.91378_b OC.91376_b OC.91375_b OC.116939_eb OC.91380_b OC.367933_b OC.1168281_b OC.63786_b OC.91382_b OC.91388_b OC.248257_b OC.91389_b OC.91398_b OC.322545_b OC.91397_b OC.91384_b OC.91369_b OC.91386_b OC…	RP01590
RP04505	C05623	C05625	0.291	K12112	OC.986691_b OC.1465625_b	RP01684
RP04505	C05623	C05625	0.291	K00691	OC.240927_b OC.240925_b OC.240924_b OC.346313_b OC.240928_b OC.246148_b OC.240915_b OC.240920_b OC.340504_b OC.1407817_b	RP01590
RP04505	C05623	C05625	0.291	K00702	OC.164122_b OC.164121_b OC.164092_b OC.164093_b OC.164124_b OC.164098_b OC.406618_b OC.219489_b OC.164123_b	RP00324
RP04505	C05623	C05625	0.29	K01232	OC.435269_b OC.435258_b OC.435268_b OC.435262_b OC.435257_b OC.435259_eb OC.435264_b OC.435265_b OC.435261_b OC.435271_b OC.435272_b OC.435260_b OC.435267_b OC.435270_b OC.435263_b	RP00146 RP01136
RP04505	C05623	C05625	0.288	K01226	OC.63793_b OC.63785_b OC.63807_b OC.63763_b OC.247169_b OC.63822_b OC.375094_b OC.1246179_b OC.63783_b OC.326757_b OC.63751_b OC.967564_b OC.63745_b OC.204820_b OC.63753_b	RP00146
RP04505	C05623	C05625	0.288	K16055	OC.240836_b OC.240835_b OC.240837_b OC.240832_b OC.240841_b OC.240839_b OC.240845_b OC.240833_b OC.240838_b OC.240827_b OC.240840_b OC.240822_b OC.240816_b OC.240813_b OC.240834_b OC.240814_b OC.240815_b OC.240831_b	RP02451
RP04505	C05623	C05625	0.288	K00697	OC.240824_b OC.240845_b OC.240844_b OC.240830_b OC.240853_b OC.240846_b OC.240851_b OC.240842_b OC.240825_b OC.301707_b OC.240843_b OC.240829_b OC.240850_b OC.1100215_b OC.240820_b OC.240826_b OC.240823_b OC.240828_b OC.240847_b OC.240852_b OC.240818_b OC.240817_b OC.240856_b OC.240855_b OC.240819_b OC.240821_b OC.240849_b	RP02451
RP04505	C05623	C05625	0.282	K05947	OC.398080_eba	RP05356
RP04505	C05623	C05625	0.28	K01222	OC.435234_b OC.435273_b OC.435269_b OC.435274_b OC.1027709_b OC.1129550_b OC.435268_b OC.1481233_b OC.435235_b	RP04728
RP04505	C05623	C05625	0.279	K01213	OC.260446_b	RP11084 RP01890
RP04505	C05623	C05625	0.278	K01220	OC.12433_b OC.13506_b OC.41082_b OC.43340_b OC.12024_b OC.15365_b OC.11430_b OC.144593_b OC.219517_b OC.126066_b OC.178228_b OC.9449_b OC.10826_b	RP02888
RP04505	C05623	C05625	0.277	K01184	OC.260450_b OC.260467_b OC.260468_b OC.966960_b OC.304669_b OC.374142_b	RP11150 RP01890
RP04505	C05623	C05625	0.275	K13677	OC.315625_ba OC.1179228_b	RP04765
RP04505	C05623	C05625	0.27	K13500	OC.165550_b	RP11963
RP04505	C05623	C05625	0.265	K01223	OC.6741_b OC.25915_eb OC.6439_b OC.8893_b OC.6554_eb OC.7107_eb OC.373473_b OC.283164_b OC.10449_b OC.322572_b OC.65221_b OC.1028263_b OC.403781_b OC.230057_b OC.1027557_b OC.1028262_b OC.38500_b OC.86751_b OC.7469_b OC.87087_b OC.92963_b OC.219475_b OC.125602_b OC.233063_b OC.322565_b OC.1284396_b OC.1286842_b OC.1480298_b OC.70258_b OC.1027528_b OC.1537483_b OC.1481394_b OC.286441_b OC.286422_b…	RP04731
RP04505	C05623	C05625	0.263	K05341	OC.63829_b OC.63828_b OC.63831_b OC.63827_b OC.86610_b OC.63830_b OC.63826_b OC.63832_b	RP00075
RP04505	C05623	C05625	0.263	K00689	OC.218214_b OC.373706_b OC.230024_b OC.124868_b	RP00075
RP04505	C05623	C05625	0.263	K00695	OC.86708_b OC.86707_b OC.86706_b OC.86705_b	RP00075
RP04505	C05623	C05625	0.263	K00690	OC.63727_b OC.63735_b OC.63729_b OC.63734_b OC.63732_b OC.63739_b OC.63730_b OC.246411_b OC.1028290_b OC.1027536_b OC.63738_b OC.63737_b OC.63736_b OC.63731_b OC.63733_b OC.63728_b OC.1278627_b	RP00075
RP04505	C05623	C05625	0.262	K15719	OC.447233_b	RP15154 RP15156
RP04505	C05623	C05625	0.259	K01201	OC.31371_eb OC.45352_eb OC.165127_b OC.34990_eb OC.64864_b OC.31372_b OC.70283_b OC.1132798_b OC.60741_b OC.191165_b OC.1173765_b	RP00414
RP04505	C05623	C05625	0.259	K17108	OC.320236_b OC.320241_b	RP00414
RP04505	C05623	C05625	0.259	K01202	OC.371778_b OC.371781_b	RP00160
RP04505	C05623	C05625	0.259	K00720	OC.965882_b OC.299292_eb OC.977722_b OC.1106650_b OC.1524854_b OC.326443_b OC.399883_ba	RP00414
RP04505	C05623	C05625	0.255	K13058	OC.76940_b	RP14106
RP04505	C05623	C05625	0.255	K00696	OC.86709_b OC.77030_b OC.77028_b OC.462353_eb OC.77029_b OC.987006_b	RP01092
RP04505	C05623	C05625	0.247	K15855	OC.163098_b OC.163099_b	RP13374
RP04505	C05623	C05625	0.244	K14597	OC.263597_b	RP12036
RP04505	C05623	C05625	0.234	K01207	OC.85930_b OC.175881_b OC.133690_b OC.92238_b OC.263442_b OC.175882_b OC.84727_b OC.84755_b OC.84735_b OC.84778_b OC.84757_b OC.134807_b OC.84779_b OC.85932_b OC.84766_b OC.84771_b OC.84751_b OC.84738_b OC.133689_b OC.84780_b OC.84789_b OC.84742_b OC.84743_b OC.84761_b OC.190882_b OC.84777_b OC.84726_b OC.204248_b OC.84736_b OC.84769_b OC.84758_b OC.84768_b OC.84750_b OC.84732_b OC.84752_b OC.847…	RP02924
RP04505	C05623	C05625	0.229	K07106	OC.124269_b OC.124263_eba OC.124271_b OC.124276_b OC.124274_b OC.152686_b OC.124277_b OC.124273_b OC.124270_b OC.1027149_b OC.124275_b OC.124261_b OC.203683_eb OC.124272_b OC.1483848_b OC.204377_b OC.124267_b OC.1251973_b OC.124264_b OC.124268_b OC.124262_b OC.124403_b	RP13324
RP04505	C05623	C05625	0.227	K01178	OC.400351_b OC.229123_b OC.346652_b OC.346651_b OC.346653_b OC.455962_b OC.186740_b OC.134925_b OC.346654_b OC.186722_b	RP00404
RP04506	C05631	C05907
RP04507	C05631	C05911	0.53	K00505	OC.85517_b OC.283631_b OC.344582_b OC.145227_b OC.281917_b OC.85522_b OC.85516_b OC.85518_b OC.85514_b OC.299773_b OC.189368_b OC.344572_b OC.322890_b OC.85523_b OC.85515_b OC.85520_b OC.85521_b OC.373984_b OC.1122143_b OC.85511_b OC.85519_b OC.246023_b	RP00780 RP02171 RP00123
RP04507	C05631	C05911	0.494	K03380	OC.48548_b OC.994098_b OC.48550_b OC.48552_b OC.48547_b OC.48549_b OC.48551_b	RP04849 RP03182 RP01117
RP04507	C05631	C05911	0.456	K10676	OC.43250_b OC.43247_b OC.43255_b OC.43245_b OC.43248_b OC.43254_b OC.43249_b	RP05049 RP03618
RP04507	C05631	C05911	0.432	K07408	OC.178711_b	RP00359
RP04507	C05631	C05911	0.403	K16245	OC.999103_b	RP03217 RP01117
RP04507	C05631	C05911	0.403	K16243	OC.990121_b	RP03217 RP01117
RP04507	C05631	C05911	0.403	K16246	OC.248443_b	RP03217 RP01117
RP04507	C05631	C05911	0.403	K16249	OC.1104618_b OC.1104619_b	RP03217 RP01117
RP04507	C05631	C05911	0.403	K16242	OC.447205_b	RP03217 RP01117
RP04507	C05631	C05911	0.403	K16244	OC.981824_b	RP03217 RP01117
RP04507	C05631	C05911	0.378	K16901	OC.426637_b	RP02416 RP02923
RP04507	C05631	C05911	0.378	K00483	OC.426612_b OC.426637_b OC.426618_b OC.426619_b OC.426636_b OC.426624_b OC.426635_b OC.426615_b OC.426611_b OC.426648_b OC.426610_b OC.426614_b OC.426617_b OC.976789_b OC.426616_b OC.426609_b OC.426649_b OC.426613_b	RP02416 RP02923
RP04507	C05631	C05911	0.378	K00484	OC.472407_eb OC.248322_b OC.248324_b OC.191046_b OC.191044_b OC.132985_b	RP02416 RP02923
RP04507	C05631	C05911	0.376	K05712	OC.92477_eb OC.69310_b OC.73950_b OC.264514_b OC.69313_b OC.69311_b OC.93114_b OC.73298_b OC.92444_b OC.69314_b OC.42822_b OC.64884_b OC.69312_b OC.1393325_b OC.1393326_b OC.1471209_b OC.42859_b OC.70308_b OC.42830_b	RP09312 RP09575
RP04507	C05631	C05911	0.355	K00501	OC.457476_eb	RP00123
RP04507	C05631	C05911	0.352	K00481	OC.970532_b OC.982989_b OC.1449912_b OC.344371_b OC.349017_eb OC.1102239_b	RP00474
RP04507	C05631	C05911	0.35	K03391	OC.264514_b OC.42853_b OC.73298_b OC.42822_b OC.42827_b OC.42838_b	RP11483
RP04507	C05631	C05911	0.347	K00480	OC.143980_b OC.111183_b OC.111171_b OC.111161_b OC.117804_b OC.111163_b OC.111167_b OC.111170_b OC.111165_b OC.111166_b OC.111168_b OC.301138_b OC.111162_b OC.111181_b OC.111169_b OC.111184_b OC.117257_b OC.111172_b OC.111182_b OC.111159_b OC.111164_b OC.151657_b OC.118097_b	RP09393 RP01120 RP09641
RP04507	C05631	C05911	0.336	K14630	OC.976299_b	RP14568
RP04507	C05631	C05911	0.321	K03688	OC.91503_b OC.91529_b OC.91499_b OC.91552_b OC.91549_b OC.91537_b OC.91548_b OC.91532_b OC.91555_b OC.91528_b OC.91516_b OC.91543_b OC.91505_b OC.91547_b OC.91554_b OC.91533_b OC.91507_b OC.91527_b OC.91562_b OC.91541_b OC.91508_b OC.91520_b OC.91534_b OC.125572_b OC.91493_b OC.91557_b OC.91484_b OC.91515_b OC.91489_b OC.91524_b OC.91535_b OC.91495_b OC.91502_b OC.91560_b OC.166434_b OC.91525_b O…	RP13756
RP04507	C05631	C05911	0.304	K15765	OC.933327_b OC.248444_b	RP03176
RP04507	C05631	C05911	0.304	K15763	OC.981825_b OC.455356_ba	RP03176
RP04507	C05631	C05911	0.304	K15761	OC.979335_b	RP03176
RP04507	C05631	C05911	0.304	K15762	OC.979336_b OC.405387_b	RP03176
RP04507	C05631	C05911	0.304	K15760	OC.447206_b OC.447207_b	RP03176
RP04507	C05631	C05911	0.304	K15764	OC.455355_ba	RP03176
RP04556	C05710	C05718	0.333	K00278	OC.58811_b OC.58812_b OC.58802_b OC.58857_b OC.58859_b OC.58846_b OC.58809_b OC.58856_b OC.58810_b OC.58817_b OC.58800_b OC.58819_b OC.58853_b OC.58808_b OC.58815_b OC.58852_b OC.58847_b OC.58861_b OC.58851_b OC.218135_b OC.58862_b OC.58778_b OC.232677_b OC.58863_b OC.58825_b OC.165429_b OC.191516_b OC.58771_b OC.58814_b OC.58784_b OC.58823_b OC.191531_b OC.58826_b OC.58779_b OC.248776_b OC.58821…	RP00933
RP04556	C05710	C05718	0.333	K06989	OC.436883_b OC.436876_b OC.436881_b OC.436886_b OC.436879_b OC.436888_b OC.436887_b OC.436889_b OC.436885_b OC.436877_b OC.436880_b OC.436884_b OC.436891_b OC.436890_b OC.436878_b OC.436882_b	RP00933
RP04556	C05710	C05718	0.32	K03153	OC.104926_b OC.164894_b OC.1023964_b OC.246952_b OC.104675_b OC.104668_b OC.229454_b OC.104669_b OC.104679_b OC.151407_b OC.374658_b OC.104671_b OC.246946_b OC.1023965_b OC.267932_b OC.304515_b OC.104674_b OC.1106293_b OC.189159_b OC.143631_b OC.189158_b OC.177888_b OC.176065_b OC.246949_b OC.104673_b OC.1272503_b OC.246950_b OC.246951_b OC.246948_b OC.229453_b OC.968854_b OC.400728_b OC.1377834_…	RP10819
RP04607	C05838	C05851	0.032	K10221	OC.314286_b OC.314287_b OC.314279_b OC.314308_b	RP03910
RP04642	C05902	C05903	0.566	K15060	OC.344713_b OC.371915_b	RP14544
RP04642	C05902	C05903	0.55	K15970	OC.244431_b	RP09488
RP04642	C05902	C05903	0.531	K00543	OC.244443_b	RP02784 RP04509
RP04642	C05902	C05903	0.481	K15886	OC.244411_b	RP09485
RP04642	C05902	C05903	0.413	K15066	OC.343232_b	RP03166 RP04875
RP04642	C05902	C05903	0.406	K00588	OC.164795_b OC.164796_b OC.164809_b OC.964282_b OC.164822_b OC.164818_b OC.164803_b OC.176951_b OC.164792_b OC.164813_b OC.347453_b OC.164812_b OC.188985_b OC.263424_b OC.164794_b	RP01863 RP11129
RP04642	C05902	C05903	0.382	K00545	OC.402569_b	RP03933 RP02284 RP04493 RP02603 RP02926 RP04497
RP04642	C05902	C05903	0.344	K15064	OC.343232_b	RP14536
RP04642	C05902	C05903	0.308	K00568	OC.281288_b OC.281282_b OC.281294_b OC.281291_b OC.281279_b OC.448376_b OC.281289_b OC.281278_b OC.281295_b OC.936198_b OC.281281_b OC.281283_b OC.935287_b OC.934425_b OC.281290_b OC.281277_b OC.189369_eb OC.281285_b OC.968971_b OC.281287_b OC.407387_b OC.934527_b OC.281280_b OC.1446557_b OC.956611_b OC.281276_b OC.943092_b OC.975510_b OC.286020_b OC.471806_eb OC.1422464_b OC.166029_b OC.279369_b…	RP13758
RP04643	C05905	C05906
RP04644	C05908	C05909
RP04693	C06089	C06090	0.343	K10187	OC.981258_b	RP14864
RP04693	C06089	C06090	0.219	K08246	OC.475080_eb	RP03397
RP04693	C06089	C06090	0.18	K15866	OC.104936_b OC.67177_b OC.86002_b OC.104935_b OC.67027_b OC.116721_b OC.81934_b OC.98691_b OC.98687_b OC.143644_b OC.67064_b OC.98686_b OC.66982_b OC.67122_b OC.73482_b OC.66974_b OC.78030_b OC.67028_b OC.77604_b OC.67029_b OC.176120_b OC.98689_b OC.67131_b OC.92327_b OC.104932_b OC.104938_b OC.67166_b OC.70526_b OC.134374_b OC.66959_b OC.98688_b OC.67181_b OC.105082_b OC.1251328_b OC.69768_b OC.…	RP15452
RP04693	C06089	C06090	0.178	K05934	OC.110447_b OC.110453_b OC.110439_b OC.110438_b OC.110435_b OC.110449_b OC.110443_b OC.110446_b OC.974870_b OC.110432_b OC.110454_b OC.110448_b OC.110431_b OC.110445_b OC.110434_b OC.1352785_b OC.110450_b OC.110444_b OC.110457_b OC.110440_b OC.110455_b OC.285451_b OC.110441_b OC.110456_b OC.110436_b OC.110442_b OC.110433_b OC.117000_b	RP04783
RP04693	C06089	C06090	0.178	K13540	OC.110453_b	RP04783
RP04693	C06089	C06090	0.178	K13541	OC.110453_b OC.110452_b OC.263994_b OC.974874_b OC.379088_b OC.151214_ba OC.281875_b	RP04783
RP04693	C06089	C06090	0.173	K03399	OC.974867_b OC.299650_b OC.173731_ba OC.281877_b OC.1018368_b OC.321339_b OC.299649_b OC.974868_b OC.266876_b	RP11856
RP04693	C06089	C06090	0.173	K02191	OC.177171_b OC.217987_b OC.144677_b OC.142294_b OC.142305_b OC.142302_b OC.233085_b OC.142303_b OC.177172_b OC.142304_b OC.142301_b OC.142306_b	RP11856
RP04693	C06089	C06090	0.166	K05936	OC.46662_b OC.46663_b OC.46661_b OC.46637_b OC.46664_b OC.46649_b OC.46641_b OC.46678_b OC.46646_b OC.46629_b OC.46677_b OC.46630_b OC.46628_b OC.46634_b OC.46640_b OC.46652_b OC.46674_b OC.46643_b OC.46654_b OC.46653_b OC.46633_b OC.46667_b OC.46680_b OC.46636_b OC.46660_b OC.46645_b OC.46647_b OC.46666_b OC.46632_b OC.46635_b OC.46644_b OC.232473_b OC.46631_b OC.46669_b OC.46638_b OC.46624_b OC…	RP11852
RP04721	C06171	C06172	0.473	K12343	OC.464790_b OC.464788_b OC.464787_b OC.464786_b OC.464789_b OC.217333_eb	RP01792 RP02256 RP02043 RP14144
RP04721	C06171	C06172	0.473	K16051	OC.205036_eb OC.409093_b	RP01792
RP04721	C06171	C06172	0.47	K01822	OC.942926_b OC.942927_b OC.954963_b OC.942925_b OC.951642_b OC.947821_b OC.943041_b	RP15616 RP00494 RP00776 RP00472 RP00661 RP00795 RP00386 RP00731 RP00422
RP04721	C06171	C06172	0.457	K00227	OC.933798_b	RP11980 RP11979 RP11982 RP02931
RP04721	C06171	C06172	0.451	K03333	OC.256097_b OC.344395_b OC.256094_b OC.256089_b OC.256088_eb OC.256098_b OC.256092_b OC.1400324_b OC.256037_eb OC.256090_b OC.256079_b OC.401000_b OC.256091_b OC.458736_b	RP01523
RP04721	C06171	C06172	0.451	K16045	OC.134388_b	RP01523
RP04721	C06171	C06172	0.447	K05898	OC.69507_b OC.69513_b OC.69514_b OC.69511_b OC.69520_b OC.69516_b OC.69506_b OC.69509_b	RP15487
RP04721	C06171	C06172	0.428	K00222	OC.466260_b OC.466261_b	RP11846 RP05246
RP04721	C06171	C06172	0.427	K10187	OC.981258_b	RP14864
RP04721	C06171	C06172	0.416	K05917	OC.176886_eb	RP05322 RP05247
RP04721	C06171	C06172	0.409	K15982	OC.279662_b OC.279660_b OC.1153024_b OC.279618_b	RP15485
RP04721	C06171	C06172	0.409	K15983	OC.302400_b OC.997980_b OC.1142405_b	RP15485
RP04721	C06171	C06172	0.402	K14629	OC.104889_b	RP11910
RP04721	C06171	C06172	0.399	K00213	OC.466257_b OC.466258_b	RP11981 RP11763 RP00371
RP04721	C06171	C06172	0.396	K05556	OC.58878_b	RP14563
RP04721	C06171	C06172	0.396	K14626	OC.987665_b	RP14563
RP04721	C06171	C06172	0.385	K01724	OC.320403_b OC.278464_b OC.1074799_b OC.400280_b OC.279550_b OC.997529_b OC.1004058_b OC.943084_b OC.279574_b OC.279565_b OC.279552_b OC.963250_b OC.279556_b OC.279543_b OC.278466_b OC.279553_b OC.372050_b OC.284087_b OC.402090_b OC.278468_b OC.300420_b OC.954147_b OC.279571_b OC.282086_b OC.279582_b OC.283038_b OC.963253_b OC.321513_b OC.278473_b OC.278474_b OC.278469_b OC.1115623_b OC.279575_b …	RP04376
RP04721	C06171	C06172	0.346	K02229	OC.281811_b OC.56630_eb OC.973983_b OC.973984_b OC.1387722_b OC.973985_b OC.409044_b	RP11603
RP04721	C06171	C06172	0.324	K02191	OC.177171_b OC.217987_b OC.144677_b OC.142294_b OC.142305_b OC.142302_b OC.233085_b OC.142303_b OC.177172_b OC.142304_b OC.142301_b OC.142306_b	RP11858
RP04721	C06171	C06172	0.316	K05895	OC.974880_b OC.344505_b OC.974881_b OC.143860_b OC.142282_b OC.300637_b OC.346060_b OC.142285_b OC.176476_b OC.265100_b OC.142283_b OC.142281_b OC.246642_b OC.142280_b OC.142289_b OC.142288_b OC.142284_b OC.974883_b OC.142292_b OC.974882_b OC.142287_b OC.145649_b OC.1136569_b OC.142286_b OC.1373036_b OC.1271081_b OC.142290_b OC.142291_b	RP04750 RP11854
RP04721	C06171	C06172	0.299	K13541	OC.110453_b OC.110452_b OC.263994_b OC.974874_b OC.379088_b OC.151214_ba OC.281875_b	RP12125
RP04721	C06171	C06172	0.299	K02189	OC.245980_b OC.974870_b OC.84627_b OC.974869_b OC.84625_b OC.1068013_b OC.460562_b OC.92401_b OC.974874_b OC.84626_b OC.84629_b OC.322543_b OC.265003_b OC.1102691_b OC.84620_b OC.84619_b OC.974875_b OC.84614_b OC.84624_b OC.974879_b OC.84630_b OC.974878_b OC.84612_b OC.84621_b OC.84623_b OC.84613_b OC.245981_b OC.1296343_b OC.145943_b OC.189299_b OC.84628_b OC.84617_b OC.974876_b OC.84615_b OC.84…	RP12125
RP04721	C06171	C06172	0.299	K08246	OC.475080_eb	RP03397
RP04723	C06180	C06181	0.213	K00306	OC.117702_eb	RP00243
RP04723	C06180	C06181	0.208	K13609	OC.98933_b	RP00366
RP04723	C06180	C06181	0.197	K07537	OC.81688_b OC.67126_b OC.77475_b	RP11658
RP04723	C06180	C06181	0.159	K01724	OC.320403_b OC.278464_b OC.1074799_b OC.400280_b OC.279550_b OC.997529_b OC.1004058_b OC.943084_b OC.279574_b OC.279565_b OC.279552_b OC.963250_b OC.279556_b OC.279543_b OC.278466_b OC.279553_b OC.372050_b OC.284087_b OC.402090_b OC.278468_b OC.300420_b OC.954147_b OC.279571_b OC.282086_b OC.279582_b OC.283038_b OC.963253_b OC.321513_b OC.278473_b OC.278474_b OC.278469_b OC.1115623_b OC.279575_b …	RP04376
RP04723	C06180	C06181	0.138	K00318	OC.427614_b OC.246599_b OC.427609_b OC.427610_b OC.427613_b OC.427611_b OC.1113496_b OC.427606_b OC.1167471_b OC.1165904_b	RP00228
RP04723	C06180	C06181	0.138	K13821	OC.16869_b OC.16871_b OC.17164_b OC.17050_b OC.16877_b OC.178403_b OC.16870_b OC.1107094_b OC.17052_b OC.16742_b OC.16638_b OC.16743_b OC.1485056_b OC.16656_b OC.378119_b OC.1104078_b OC.16639_b	RP00228
RP04723	C06180	C06181	0.135	K00286	OC.317361_b OC.317306_b OC.317304_b OC.317295_b OC.317365_b OC.317358_b OC.317378_b OC.317298_b OC.317394_b OC.317384_b OC.317392_b OC.317356_b OC.317382_b OC.317337_b OC.317397_b OC.317364_b OC.317363_b OC.317293_b OC.317348_b OC.317303_b OC.317341_b OC.317371_b OC.317305_b OC.317352_b OC.317294_b OC.317315_b OC.317312_b OC.317316_b OC.317368_b OC.317357_b OC.1093143_b OC.317288_b OC.317367_b OC…	RP00228 RP00150
RP04723	C06180	C06181	0.131	K00273	OC.260500_b OC.345965_b OC.260498_ba OC.980817_b OC.63952_b OC.260506_b	RP02577 RP03851
RP04723	C06180	C06181	0.125	K03464	OC.976820_b OC.976824_b OC.461345_b OC.978606_b OC.976819_b OC.461346_b OC.1291876_b OC.461344_b OC.976823_b OC.455304_b OC.978605_b OC.1222100_b OC.976822_b OC.1453329_b OC.1181921_b OC.1414117_b OC.976821_b	RP10163
RP04723	C06180	C06181	0.122	K01777	OC.427553_b OC.427575_b OC.427552_b OC.427550_b OC.427583_b OC.427562_b OC.427560_b OC.427574_b OC.427570_b OC.427559_b OC.427569_b OC.427548_b OC.427555_b OC.427558_b OC.427576_b OC.427566_b OC.427567_b OC.427564_b OC.427557_b OC.427565_b OC.427588_b	RP01387
RP04723	C06180	C06181	0.114	K01736	OC.430339_b OC.430325_b OC.430326_b OC.430316_b OC.430321_b OC.430319_b OC.430337_b OC.430304_b OC.430327_b OC.430310_b OC.430338_b OC.430313_b OC.430318_b OC.430314_b OC.430333_b OC.430303_b OC.430324_b OC.430322_b OC.430312_b OC.430301_b OC.430315_b OC.430332_b OC.430302_b OC.430317_b OC.430309_b OC.430335_b OC.430331_b OC.430336_b OC.430378_b OC.430328_b OC.430380_b OC.430307_b OC.430320_b OC.…	RP01710
RP04723	C06180	C06181	0.105	K16840	OC.973271_b OC.973272_b OC.320934_eb OC.973270_b OC.973273_b OC.993963_b OC.973274_b OC.973268_b	RP09053
RP04723	C06180	C06181	0.105	K13485	OC.186071_b OC.189203_b OC.186069_b OC.218578_b OC.186066_eba OC.186072_b OC.186068_b OC.186067_b OC.186070_b OC.202595_b	RP09053
RP04723	C06180	C06181	0.105	K16838	OC.186074_b	RP09053
RP04723	C06180	C06181	0.103	K12658	OC.427583_b OC.427569_b	RP02920
RP04723	C06180	C06181	0.1	K16841	OC.264148_b OC.347549_b OC.197391_b OC.401763_b OC.978749_b OC.202827_b OC.197389_b	RP03545
RP04723	C06180	C06181	0.087	K05898	OC.69507_b OC.69513_b OC.69514_b OC.69511_b OC.69520_b OC.69516_b OC.69506_b OC.69509_b	RP15487
RP04724	C06181	C06182	0.428	K00306	OC.117702_eb	RP00243
RP04724	C06181	C06182	0.388	K13609	OC.98933_b	RP00366
RP04724	C06181	C06182	0.298	K03183	OC.41236_b OC.40664_ba OC.65403_b OC.93442_b OC.27154_b OC.82747_b OC.134500_b OC.82407_eb OC.27147_b OC.302993_b OC.27160_b OC.27162_b OC.27143_b OC.48869_b OC.27152_b OC.321855_b OC.125567_b OC.27142_b OC.27140_b OC.165741_b OC.99793_b OC.27158_b OC.93444_b OC.56263_ba OC.27135_b OC.246571_b OC.295496_ba OC.43526_b OC.285144_b OC.27155_b OC.399365_eba OC.65404_b OC.263224_ba OC.78267_b OC.27156…	RP15715
RP04724	C06181	C06182	0.282	K00286	OC.317361_b OC.317306_b OC.317304_b OC.317295_b OC.317365_b OC.317358_b OC.317378_b OC.317298_b OC.317394_b OC.317384_b OC.317392_b OC.317356_b OC.317382_b OC.317337_b OC.317397_b OC.317364_b OC.317363_b OC.317293_b OC.317348_b OC.317303_b OC.317341_b OC.317371_b OC.317305_b OC.317352_b OC.317294_b OC.317315_b OC.317312_b OC.317316_b OC.317368_b OC.317357_b OC.1093143_b OC.317288_b OC.317367_b OC…	RP00228 RP00150
RP04724	C06181	C06182	0.281	K00318	OC.427614_b OC.246599_b OC.427609_b OC.427610_b OC.427613_b OC.427611_b OC.1113496_b OC.427606_b OC.1167471_b OC.1165904_b	RP00228
RP04724	C06181	C06182	0.281	K13821	OC.16869_b OC.16871_b OC.17164_b OC.17050_b OC.16877_b OC.178403_b OC.16870_b OC.1107094_b OC.17052_b OC.16742_b OC.16638_b OC.16743_b OC.1485056_b OC.16656_b OC.378119_b OC.1104078_b OC.16639_b	RP00228
RP04724	C06181	C06182	0.259	K00273	OC.260500_b OC.345965_b OC.260498_ba OC.980817_b OC.63952_b OC.260506_b	RP02577 RP03851
RP04724	C06181	C06182	0.241	K13317	OC.261522_b	RP05599
RP04724	C06181	C06182	0.241	K16437	OC.261523_b	RP09469
RP04724	C06181	C06182	0.184	K01724	OC.320403_b OC.278464_b OC.1074799_b OC.400280_b OC.279550_b OC.997529_b OC.1004058_b OC.943084_b OC.279574_b OC.279565_b OC.279552_b OC.963250_b OC.279556_b OC.279543_b OC.278466_b OC.279553_b OC.372050_b OC.284087_b OC.402090_b OC.278468_b OC.300420_b OC.954147_b OC.279571_b OC.282086_b OC.279582_b OC.283038_b OC.963253_b OC.321513_b OC.278473_b OC.278474_b OC.278469_b OC.1115623_b OC.279575_b …	RP04376
RP04724	C06181	C06182	0.168	K16840	OC.973271_b OC.973272_b OC.320934_eb OC.973270_b OC.973273_b OC.993963_b OC.973274_b OC.973268_b	RP09053
RP04724	C06181	C06182	0.168	K13485	OC.186071_b OC.189203_b OC.186069_b OC.218578_b OC.186066_eba OC.186072_b OC.186068_b OC.186067_b OC.186070_b OC.202595_b	RP09053
RP04724	C06181	C06182	0.168	K16838	OC.186074_b	RP09053
RP04725	C06181	C06183	0.308	K00306	OC.117702_eb	RP00243
RP04725	C06181	C06183	0.291	K13609	OC.98933_b	RP00366
RP04725	C06181	C06183	0.233	K03183	OC.41236_b OC.40664_ba OC.65403_b OC.93442_b OC.27154_b OC.82747_b OC.134500_b OC.82407_eb OC.27147_b OC.302993_b OC.27160_b OC.27162_b OC.27143_b OC.48869_b OC.27152_b OC.321855_b OC.125567_b OC.27142_b OC.27140_b OC.165741_b OC.99793_b OC.27158_b OC.93444_b OC.56263_ba OC.27135_b OC.246571_b OC.295496_ba OC.43526_b OC.285144_b OC.27155_b OC.399365_eba OC.65404_b OC.263224_ba OC.78267_b OC.27156…	RP15715 RP04599
RP04725	C06181	C06183	0.201	K00318	OC.427614_b OC.246599_b OC.427609_b OC.427610_b OC.427613_b OC.427611_b OC.1113496_b OC.427606_b OC.1167471_b OC.1165904_b	RP00228
RP04725	C06181	C06183	0.201	K13821	OC.16869_b OC.16871_b OC.17164_b OC.17050_b OC.16877_b OC.178403_b OC.16870_b OC.1107094_b OC.17052_b OC.16742_b OC.16638_b OC.16743_b OC.1485056_b OC.16656_b OC.378119_b OC.1104078_b OC.16639_b	RP00228
RP04725	C06181	C06183	0.199	K00286	OC.317361_b OC.317306_b OC.317304_b OC.317295_b OC.317365_b OC.317358_b OC.317378_b OC.317298_b OC.317394_b OC.317384_b OC.317392_b OC.317356_b OC.317382_b OC.317337_b OC.317397_b OC.317364_b OC.317363_b OC.317293_b OC.317348_b OC.317303_b OC.317341_b OC.317371_b OC.317305_b OC.317352_b OC.317294_b OC.317315_b OC.317312_b OC.317316_b OC.317368_b OC.317357_b OC.1093143_b OC.317288_b OC.317367_b OC…	RP00228 RP00150
RP04725	C06181	C06183	0.196	K13317	OC.261522_b	RP05599
RP04725	C06181	C06183	0.196	K16437	OC.261523_b	RP09469
RP04725	C06181	C06183	0.188	K00273	OC.260500_b OC.345965_b OC.260498_ba OC.980817_b OC.63952_b OC.260506_b	RP02577 RP03851
RP04725	C06181	C06183	0.174	K01724	OC.320403_b OC.278464_b OC.1074799_b OC.400280_b OC.279550_b OC.997529_b OC.1004058_b OC.943084_b OC.279574_b OC.279565_b OC.279552_b OC.963250_b OC.279556_b OC.279543_b OC.278466_b OC.279553_b OC.372050_b OC.284087_b OC.402090_b OC.278468_b OC.300420_b OC.954147_b OC.279571_b OC.282086_b OC.279582_b OC.283038_b OC.963253_b OC.321513_b OC.278473_b OC.278474_b OC.278469_b OC.1115623_b OC.279575_b …	RP04376
RP04725	C06181	C06183	0.137	K16840	OC.973271_b OC.973272_b OC.320934_eb OC.973270_b OC.973273_b OC.993963_b OC.973274_b OC.973268_b	RP09053
RP04725	C06181	C06183	0.137	K13485	OC.186071_b OC.189203_b OC.186069_b OC.218578_b OC.186066_eba OC.186072_b OC.186068_b OC.186067_b OC.186070_b OC.202595_b	RP09053
RP04725	C06181	C06183	0.137	K16838	OC.186074_b	RP09053
RP04725	C06181	C06183	0.101	K14424	OC.473942_eb	RP11848 RP11849
RP04726	C06182	C06183	0.021	K16171	OC.247643_eb OC.139658_b OC.139605_b	RP01460
RP04726	C06182	C06183	0.021	K01555	OC.175793_b OC.175798_b OC.175801_b OC.175794_b OC.175791_b OC.175799_b OC.175805_b OC.175795_b OC.175804_b OC.175797_b OC.175803_b OC.175796_b OC.175800_b OC.175806_b OC.175792_b OC.191801_b OC.175802_b OC.220059_b	RP01460
RP04726	C06182	C06183	0.017	K01574	OC.424613_b OC.424609_eba OC.996750_b OC.452056_ba OC.424611_b OC.424615_b OC.424612_b OC.986560_b OC.424621_b OC.424614_b OC.1349497_b OC.424610_b OC.986907_b OC.996752_b OC.452763_ba OC.424608_b OC.983178_b	RP00274
RP04726	C06182	C06183	0.015	K01572	OC.201550_b OC.201552_b OC.201547_b OC.201546_b OC.201545_ba OC.201553_b OC.201548_b OC.201539_b OC.201543_b OC.201536_b OC.201538_b OC.201551_b OC.201540_b OC.201555_b OC.232900_b OC.201556_b OC.201554_b OC.201541_b OC.201544_b OC.201542_b OC.201537_b	RP00109 RP00919
RP04726	C06182	C06183	0.015	K01573	OC.1006656_b OC.1006657_b OC.1113827_b OC.1006659_b OC.1006658_b OC.1115148_b OC.1336949_b OC.1423283_b OC.1006660_b OC.1445361_b OC.1016667_b OC.1050422_b OC.1055088_b OC.1445362_b	RP00109 RP00919
RP04726	C06182	C06183	0.015	K01571	OC.37385_b OC.37386_b OC.37373_b OC.37372_b OC.37389_b OC.37368_b OC.37392_b OC.37384_b OC.37374_b OC.37376_b OC.37366_b OC.37382_b OC.37367_b OC.37365_b OC.1476887_b OC.37381_b OC.191389_b OC.41201_b OC.87310_b OC.37388_b OC.145819_b OC.37672_b OC.37390_b OC.37371_b	RP00109 RP00919
RP04726	C06182	C06183	0.015	K00632	OC.210246_b OC.210251_b OC.210167_b OC.210121_b OC.210257_b OC.210250_b OC.210148_b OC.210116_b OC.210521_b OC.210185_b OC.210169_b OC.210253_b OC.210248_b OC.210146_b OC.210155_b OC.210118_b OC.210211_b OC.284161_b OC.210214_b OC.210564_b OC.210555_b OC.210157_b OC.210144_b OC.210149_b OC.210506_b OC.346863_b OC.210536_b OC.210533_b OC.210568_b OC.210256_b OC.210520_b	RP10743 RP10744 RP10745 RP10735 RP08298 RP10750 RP06330 RP10749 RP07716 RP08295 RP08702 RP12585 RP07829
RP04726	C06182	C06183	0.014	K01625	OC.184231_b OC.184230_b OC.189462_b OC.184219_b OC.184215_b OC.184229_b OC.184227_b OC.216009_b OC.184188_b OC.184181_b OC.216008_b OC.217602_b OC.184228_b OC.189918_b OC.184198_b OC.184211_b OC.1021667_b OC.184204_b OC.184220_b OC.184223_b OC.1027692_b OC.203060_b OC.184209_b OC.965903_b OC.184208_b OC.184218_b OC.282378_b OC.184191_b OC.184247_b OC.184236_b OC.184183_b OC.184197_b OC.184184_b O…	RP00917 RP00919 RP05200
RP04726	C06182	C06183	0.014	K00626	OC.210245_b OC.210249_b OC.210171_b OC.210244_b OC.210166_b OC.210215_b OC.210169_b OC.210121_b OC.210258_b OC.210210_b OC.210233_b OC.210123_b OC.344741_eb OC.210252_b OC.210120_b OC.210175_b OC.210573_b OC.210257_b OC.210541_b OC.210111_b OC.210565_b OC.210115_b OC.210131_b OC.210248_b OC.210553_b OC.210211_b OC.210196_b OC.210182_b OC.210229_b OC.210126_b OC.210543_b OC.210232_b OC.210137_b OC…	RP04394 RP10735
RP04726	C06182	C06183	0.014	K07508	OC.210230_b OC.210220_b OC.210218_b OC.210236_b	RP06137 RP10735 RP08298 RP06330 RP07716 RP08295 RP12585 RP07829
RP04726	C06182	C06183	0.014	K01666	OC.199218_b OC.199201_b OC.371908_b OC.229832_b OC.199221_b OC.199202_b OC.199217_b OC.199189_b OC.199228_b OC.199205_b OC.199209_b OC.199223_b OC.199194_b OC.199216_b OC.199219_b OC.199190_b OC.199191_b OC.199211_b OC.199222_b OC.199200_b OC.199226_b OC.1145400_b OC.199197_b OC.199192_b OC.199220_b OC.199198_b OC.199187_b OC.199199_b OC.199215_b OC.199196_b OC.199224_b OC.199227_b OC.1162426_b O…	RP01083 RP04899
RP04726	C06182	C06183	0.014	K02615	OC.210257_b OC.210185_b	RP06330 RP15457
RP04726	C06182	C06183	0.013	K01962	OC.38056_b OC.38075_b OC.38073_b OC.38129_b OC.38072_b OC.38063_b OC.38068_b OC.38055_b OC.38081_b OC.38074_b OC.38121_b OC.134937_b OC.38076_b OC.38064_b OC.38126_b OC.38080_b OC.38060_b OC.117861_b OC.38059_b OC.38069_b OC.38130_b OC.38061_b OC.38057_b OC.38058_b OC.38066_b OC.376748_b OC.248759_b OC.38067_b OC.38079_b OC.1486482_b OC.38077_b OC.38065_b OC.38070_b OC.38062_b OC.1443031_b OC.380…	RP00124
RP04726	C06182	C06183	0.013	K01578	OC.464818_b OC.464819_b	RP00124
RP04726	C06182	C06183	0.013	K02160	OC.263921_b OC.299594_b OC.263938_b OC.263937_b OC.299593_b OC.984899_b OC.263925_b OC.263919_b OC.263909_b OC.299596_eb OC.320925_b OC.263943_b OC.320923_b OC.281648_b OC.263923_b OC.973024_b OC.299595_b OC.281651_b OC.281647_b OC.263902_b OC.263907_b OC.973023_b OC.263915_b OC.344465_b OC.459412_b OC.263914_b OC.263903_b OC.403687_b OC.320924_b OC.263911_b OC.281653_b OC.984905_b OC.263929_b OC…	RP00124
RP04726	C06182	C06183	0.013	K01961	OC.37073_b OC.37141_b OC.37157_b OC.37063_b OC.37163_b OC.37164_b OC.37112_b OC.37116_b OC.37085_b OC.37092_b OC.37168_b OC.37024_b OC.37142_b OC.37100_b OC.37152_b OC.37151_b OC.37140_b OC.37159_b OC.37108_b OC.37028_b OC.37150_b OC.37068_b OC.37139_b OC.37145_b OC.37076_b OC.37113_b OC.37119_b OC.37137_b OC.37074_b OC.37167_b OC.37126_b OC.37042_b OC.37122_b OC.37032_b OC.37054_b OC.37107_b OC.…	RP00124
RP04726	C06182	C06183	0.013	K03416	OC.37368_b	RP00124
RP04726	C06182	C06183	0.013	K01963	OC.38126_b OC.38114_b OC.38119_b OC.38129_b OC.38122_b OC.38125_b OC.38104_b OC.38115_b OC.38110_b OC.38118_b OC.38108_b OC.38121_b OC.134937_b OC.38128_b OC.38111_b OC.38112_b OC.38105_b OC.38099_b OC.38097_b OC.38100_b OC.38107_b OC.38103_b OC.1083464_b OC.124401_b OC.38106_b OC.38124_b OC.38120_b OC.38127_b OC.38123_b OC.38096_b OC.38101_b OC.1208351_b OC.106673_b OC.77526_b OC.38116_b OC.3811…	RP00124
RP04726	C06182	C06183	0.013	K01960	OC.37383_b OC.60770_b OC.37633_b OC.37379_b OC.37377_b OC.37371_b OC.37388_b OC.37370_b OC.971243_b OC.37391_b OC.37367_b	RP00109
RP04726	C06182	C06183	0.013	K01959	OC.37069_b OC.37121_b OC.37075_b OC.37026_b OC.37088_b OC.37084_b OC.232932_b	RP00109
RP04726	C06182	C06183	0.013	K01958	OC.37378_b OC.37111_b OC.37166_b OC.37657_b OC.78031_b OC.65414_b OC.37127_b OC.37025_b	RP00109
RP04726	C06182	C06183	0.013	K08691	OC.428593_b OC.428594_b	RP00922 RP04393
RP04726	C06182	C06183	0.013	K12660	OC.432149_b OC.432233_b	RP02077
RP04726	C06182	C06183	0.012	K07823	OC.210257_b OC.210375_b OC.210145_b OC.210153_b OC.210152_b OC.210235_b	RP06330
RP04726	C06182	C06183	0.012	K15866	OC.104936_b OC.67177_b OC.86002_b OC.104935_b OC.67027_b OC.116721_b OC.81934_b OC.98691_b OC.98687_b OC.143644_b OC.67064_b OC.98686_b OC.66982_b OC.67122_b OC.73482_b OC.66974_b OC.78030_b OC.67028_b OC.77604_b OC.67029_b OC.176120_b OC.98689_b OC.67131_b OC.92327_b OC.104932_b OC.104938_b OC.67166_b OC.70526_b OC.134374_b OC.66959_b OC.98688_b OC.67181_b OC.105082_b OC.1251328_b OC.69768_b OC.…	RP15457
RP04726	C06182	C06183	0.012	K16164	OC.139748_b OC.139711_b	RP01295
RP04726	C06182	C06183	0.012	K01636	OC.366719_b OC.371009_b OC.371011_b OC.371020_b OC.371016_b OC.103405_b OC.432190_b OC.366690_b OC.432182_b OC.338324_b OC.371023_b OC.371000_b OC.371022_b OC.371006_b OC.371004_b OC.1017591_b OC.103292_b OC.366699_b	RP01656
RP04726	C06182	C06183	0.012	K16165	OC.139610_b OC.139773_b OC.326047_b OC.406296_b OC.379087_b OC.139639_b	RP01295
RP04726	C06182	C06183	0.012	K10218	OC.64201_b OC.64202_b OC.92370_b OC.116946_b OC.69846_b OC.64203_b OC.63860_ba OC.64199_ba OC.77736_b OC.64200_b OC.64204_b OC.86281_b OC.1366614_b OC.216612_b OC.152864_b OC.64205_b OC.73551_b	RP02868 RP05220
RP04726	C06182	C06183	0.011	K01640	OC.116309_b OC.116289_b OC.116305_b OC.116310_b OC.116321_b OC.143847_eb OC.116307_b OC.116319_b OC.116284_b OC.116311_b OC.116324_b OC.116332_b OC.116295_b OC.116304_b OC.116320_b OC.116296_b OC.116312_b OC.116275_b OC.116286_b OC.116294_b OC.116288_b OC.116278_b OC.116282_b OC.116299_b OC.116291_b OC.116306_b OC.116303_b OC.116315_b OC.116318_b OC.116334_b OC.116293_b OC.116287_b OC.116327_b OC…	RP01456
RP04726	C06182	C06183	0.011	K01630	OC.432150_b OC.432185_b OC.432140_b OC.432177_b OC.432134_b OC.432161_b OC.432216_b OC.1480165_b OC.432159_b OC.432164_b OC.432178_b OC.432160_b OC.432187_b OC.432227_b OC.432172_b OC.432221_b OC.432139_b OC.432230_b OC.432224_b OC.432141_b	RP02472 RP02906
RP04726	C06182	C06183	0.011	K10701	OC.103002_b OC.1416052_b OC.978539_b OC.246078_b OC.103003_b	RP05065
RP04726	C06182	C06183	0.01	K17463	OC.1027428_b	RP05200
RP04726	C06182	C06183	0.01	K01631	OC.300218_b OC.139864_b OC.406291_b OC.1481147_b OC.1481148_b	RP01266
RP04726	C06182	C06183	0.01	K15234	OC.314055_ba	RP05287
RP04811	C06517	C06518	0.634	K00545	OC.402569_b	RP03933 RP02926 RP02284 RP04493 RP02603 RP04497 RP04400 RP04401
RP04811	C06517	C06518	0.534	K15060	OC.344713_b OC.371915_b	RP14544
RP04811	C06517	C06518	0.53	K00588	OC.164795_b OC.164796_b OC.164809_b OC.964282_b OC.164822_b OC.164818_b OC.164803_b OC.176951_b OC.164792_b OC.164813_b OC.347453_b OC.164812_b OC.188985_b OC.263424_b OC.164794_b	RP11129 RP01863
RP04811	C06517	C06518	0.524	K15066	OC.343232_b	RP03166 RP04875
RP04811	C06517	C06518	0.514	K00543	OC.244443_b	RP02784 RP04509
RP04811	C06517	C06518	0.498	K15064	OC.343232_b	RP14536
RP04811	C06517	C06518	0.411	K15970	OC.244431_b	RP09488
RP04811	C06517	C06518	0.403	K00568	OC.281288_b OC.281282_b OC.281294_b OC.281291_b OC.281279_b OC.448376_b OC.281289_b OC.281278_b OC.281295_b OC.936198_b OC.281281_b OC.281283_b OC.935287_b OC.934425_b OC.281290_b OC.281277_b OC.189369_eb OC.281285_b OC.968971_b OC.281287_b OC.407387_b OC.934527_b OC.281280_b OC.1446557_b OC.956611_b OC.281276_b OC.943092_b OC.975510_b OC.286020_b OC.471806_eb OC.1422464_b OC.166029_b OC.279369_b…	RP13758
RP04811	C06517	C06518	0.388	K15886	OC.244411_b	RP09485
RP04811	C06517	C06518	0.31	K06912	OC.462044_b OC.462045_b OC.462046_b OC.462053_b	RP05027 RP05088
RP04926	C01265	C04443	0.653	K15060	OC.344713_b OC.371915_b	RP14544
RP04926	C01265	C04443	0.63	K15970	OC.244431_b	RP09488
RP04926	C01265	C04443	0.611	K15886	OC.244411_b	RP09485
RP04926	C01265	C04443	0.544	K00543	OC.244443_b	RP02784 RP04509
RP04926	C01265	C04443	0.447	K15066	OC.343232_b	RP03166 RP04875
RP04926	C01265	C04443	0.438	K00588	OC.164795_b OC.164796_b OC.164809_b OC.964282_b OC.164822_b OC.164818_b OC.164803_b OC.176951_b OC.164792_b OC.164813_b OC.347453_b OC.164812_b OC.188985_b OC.263424_b OC.164794_b	RP11129 RP01863
RP04926	C01265	C04443	0.397	K15064	OC.343232_b	RP14536
RP04926	C01265	C04443	0.396	K00545	OC.402569_b	RP03933 RP02284 RP04493 RP02603 RP02926 RP04497 RP04400 RP04401
RP04926	C01265	C04443	0.314	K00568	OC.281288_b OC.281282_b OC.281294_b OC.281291_b OC.281279_b OC.448376_b OC.281289_b OC.281278_b OC.281295_b OC.936198_b OC.281281_b OC.281283_b OC.935287_b OC.934425_b OC.281290_b OC.281277_b OC.189369_eb OC.281285_b OC.968971_b OC.281287_b OC.407387_b OC.934527_b OC.281280_b OC.1446557_b OC.956611_b OC.281276_b OC.943092_b OC.975510_b OC.286020_b OC.471806_eb OC.1422464_b OC.166029_b OC.279369_b…	RP13758
RP05219	C01389	C05306
RP05336	C03758	C07307	0.59	K01757	OC.135082_b OC.124762_eb	RP09180
RP05338	C03758	C07304	0.59	K01757	OC.135082_b OC.124762_eb	RP09180
RP05345	C08491	C11512
RP05364	C11522	C11523
RP05415	C01512	C11636	0.635	K07408	OC.178711_b	RP02755 RP02148 RP03022 RP12997
RP05415	C01512	C11636	0.506	K14370	OC.72739_b	RP11352 RP11681
RP05415	C01512	C11636	0.503	K14366	OC.72801_b	RP04871
RP05415	C01512	C11636	0.5	K01724	OC.320403_b OC.278464_b OC.1074799_b OC.400280_b OC.279550_b OC.997529_b OC.1004058_b OC.943084_b OC.279574_b OC.279565_b OC.279552_b OC.963250_b OC.279556_b OC.279543_b OC.278466_b OC.279553_b OC.372050_b OC.284087_b OC.402090_b OC.278468_b OC.300420_b OC.954147_b OC.279571_b OC.282086_b OC.279582_b OC.283038_b OC.963253_b OC.321513_b OC.278473_b OC.278474_b OC.278469_b OC.1115623_b OC.279575_b …	RP04376
RP05415	C01512	C11636	0.485	K12645	OC.63418_b	RP14616 RP14619 RP15861
RP05415	C01512	C11636	0.428	K05898	OC.69507_b OC.69513_b OC.69514_b OC.69511_b OC.69520_b OC.69516_b OC.69506_b OC.69509_b	RP15487
RP05415	C01512	C11636	0.41	K14372	OC.63418_b	RP05628 RP05630 RP05629 RP05631
RP05415	C01512	C11636	0.301	K00523	OC.324399_b OC.933325_b OC.375837_b OC.297797_b OC.1337164_b OC.987095_b OC.409121_b OC.933326_b OC.266758_b OC.184947_b OC.997980_b OC.248443_b OC.1027293_b OC.375839_b OC.219207_b OC.460871_b OC.1482434_b OC.1484749_b	RP00671
RP05415	C01512	C11636	0.301	K12452	OC.89425_b OC.89420_b OC.89338_b OC.89424_b OC.89431_b OC.89418_b OC.89423_b OC.89337_b OC.89426_b OC.89234_b OC.89428_b OC.89427_b OC.89422_b OC.89184_b OC.89419_b OC.89429_b OC.89185_b OC.89421_b OC.89178_b OC.89430_b OC.90569_b	RP00671
RP05415	C01512	C11636	0.288	K00215	OC.299588_b OC.112501_b OC.112502_b OC.216615_b OC.246193_b OC.189579_b OC.112503_b OC.990956_b OC.151494_b OC.112468_b OC.445251_b OC.445249_b OC.112488_b OC.189578_b OC.112500_b OC.166499_b OC.112504_b OC.112492_b OC.112505_b OC.281638_b OC.345572_b OC.112498_b OC.112494_b OC.445250_b OC.321600_b OC.112509_b OC.323277_b OC.112479_b OC.112490_b OC.445253_b OC.112475_b OC.374351_b OC.112506_b OC.…	RP16151
RP05415	C01512	C11636	0.274	K13950	OC.30828_b OC.30833_b OC.30829_b OC.30822_b OC.30765_b OC.30744_b OC.30821_b OC.30754_b OC.30737_b OC.30705_b OC.30840_b OC.30775_b OC.30823_b	RP05138
RP05415	C01512	C11636	0.274	K01664	OC.54465_b OC.40966_b OC.43221_b OC.116954_b OC.30698_b OC.189259_b OC.30707_b OC.30687_b OC.30713_b OC.38394_b OC.45476_b OC.30672_b OC.218383_b OC.30678_b OC.45263_b OC.30715_b OC.265741_b OC.30706_b OC.54466_b OC.30712_b OC.30666_b OC.56268_ba OC.30665_b OC.60461_b OC.286233_b OC.30674_b OC.30718_b OC.43479_b OC.375474_b OC.30658_b OC.34548_b OC.86169_b OC.1462479_b OC.30670_b OC.30669_b OC.30…	RP05138
RP05415	C01512	C11636	0.274	K03342	OC.92264_b OC.30839_b OC.81919_b OC.968625_b OC.285448_b OC.1286834_b OC.1442163_b	RP05138
RP05415	C01512	C11636	0.274	K01665	OC.30840_b OC.92264_b OC.30777_b OC.81919_b OC.229440_b OC.30841_b OC.30842_b OC.30838_b OC.30834_b OC.30759_b OC.85986_b OC.30824_b OC.60725_b OC.78168_b OC.30825_b OC.30805_b OC.30826_b OC.30760_b OC.30802_b OC.99787_b OC.56384_b OC.1481737_b OC.326143_b OC.106483_b OC.325905_b OC.70621_b OC.30741_b OC.116710_b OC.30764_b OC.30743_b OC.1311038_b OC.30768_b OC.30767_b	RP05138
RP05415	C01512	C11636	0.272	K10674	OC.367856_b OC.367855_eba OC.367857_b OC.367860_b OC.367859_b OC.367863_b OC.367858_b	RP11657
RP05415	C01512	C11636	0.27	K03786	OC.469464_b OC.469498_b OC.469503_b OC.469489_b OC.469492_b OC.469482_b OC.469494_b OC.469465_b OC.469474_b OC.469427_b OC.469491_b OC.469485_b OC.469458_b OC.469508_b OC.469476_b OC.469436_b OC.469504_b OC.469505_b OC.469429_b OC.469432_b OC.469466_b OC.469537_b OC.469532_b OC.469490_b OC.469531_b OC.469507_b OC.469499_b OC.469506_b OC.469447_b OC.469545_b OC.469526_b OC.469488_b OC.469512_b OC.…	RP02750
RP05415	C01512	C11636	0.27	K13832	OC.177054_b OC.131337_b OC.131415_b OC.131335_b OC.131364_b OC.204530_b OC.325744_b OC.131334_b OC.131336_b OC.131433_b	RP02750
RP05415	C01512	C11636	0.27	K03785	OC.281990_b OC.1041170_b OC.371803_b OC.262302_ba OC.1089895_b OC.319130_ba OC.264645_b OC.202131_ba OC.264867_b OC.371804_b OC.1116208_b OC.1038391_b OC.374343_b OC.1038594_b OC.279773_ba OC.1293847_b OC.284754_b OC.379542_b OC.1162505_b OC.977795_b OC.977796_b	RP02750
RP05415	C01512	C11636	0.27	K14759	OC.249798_eb	RP01712 RP13065
RP05415	C01512	C11636	0.267	K16021	OC.469501_b	RP09096
RP05415	C01512	C11636	0.265	K13063	OC.401807_b	RP14116
RP05415	C01512	C11636	0.264	K01218	OC.104899_b OC.299220_eb OC.144015_b OC.189185_b OC.85197_b OC.989555_b OC.203579_b OC.85195_b OC.85202_b OC.407044_b OC.167448_b OC.408136_b OC.85203_b OC.69437_eba OC.246928_b OC.299221_b OC.279730_b OC.246992_b OC.105145_b OC.266811_b OC.8532_b	RP01437
RP05415	C01512	C11636	0.262	K01199	OC.48007_b OC.48010_b	RP04700
RP05415	C01512	C11636	0.262	K13017	OC.89335_b OC.89221_b OC.90140_eb	RP15955
RP05415	C01512	C11636	0.261	K01822	OC.942926_b OC.942927_b OC.954963_b OC.942925_b OC.951642_b OC.947821_b OC.943041_b	RP15616
RP05415	C01512	C11636	0.26	K03335	OC.934376_b OC.342491_eba OC.348920_b OC.342492_b OC.444737_ba OC.938663_b OC.934377_b OC.342486_b OC.934375_b OC.77645_b OC.342489_b OC.342490_b OC.342493_b OC.934378_b OC.977150_b OC.342488_b OC.324794_b OC.325090_b	RP02493 RP05266
RP05415	C01512	C11636	0.257	K01183	OC.37810_eba OC.45650_b OC.98876_eb OC.37816_b OC.45546_b OC.37805_b OC.37828_b OC.321849_b OC.70552_b OC.37820_b OC.118389_eb OC.37804_b OC.1090102_b OC.37817_b OC.86478_b OC.37821_eba OC.37812_b OC.166113_b OC.37802_b OC.37825_b OC.37831_b OC.43531_b OC.144168_b OC.56573_b OC.37823_b OC.54783_eb OC.279729_ba OC.304461_b OC.56325_b OC.37819_b OC.218821_eb OC.265921_b OC.118616_b OC.37824_b OC.37…	RP01361
RP05415	C01512	C11636	0.257	K13381	OC.48694_b OC.347708_b	RP01361
RP05415	C01512	C11636	0.255	K01728	OC.246218_b OC.232049_eb OC.145153_b OC.453379_ba OC.977903_b OC.351703_b OC.937890_b OC.167504_b OC.246991_b OC.133678_b OC.133685_b OC.247359_b OC.133679_b OC.455838_b OC.984017_b OC.133682_b OC.202592_b OC.984016_b OC.320460_b OC.104879_b OC.133681_b OC.133698_b OC.133680_b OC.931523_b OC.351702_b OC.124396_b OC.1440381_b OC.403410_b OC.1445877_b OC.133677_b	RP02152
RP05415	C01512	C11636	0.253	K01709	OC.90778_b OC.90422_eb OC.90772_b OC.90777_b OC.90779_b OC.90799_b OC.90773_b OC.90781_b OC.90783_b OC.90786_b OC.90770_b OC.90775_b OC.90774_b OC.90789_b OC.90787_b OC.90790_b OC.90776_b OC.90780_b OC.377610_b OC.90792_b OC.90782_b OC.90788_b OC.1100579_b OC.204943_b OC.90791_b OC.90785_b OC.90771_b OC.90784_b	RP02202
RP05415	C01512	C11636	0.252	K12450	OC.89581_b	RP04566
RP05415	C01512	C11636	0.247	K16016	OC.89331_b	RP09104
RP05415	C01512	C11636	0.244	K01711	OC.90335_b OC.90308_b OC.90312_b OC.90316_b OC.90417_ba OC.90319_b OC.90293_b OC.90305_b OC.90295_b OC.90332_b OC.90291_b OC.90288_b OC.90315_b OC.90345_b OC.997920_b OC.90317_b OC.90344_b OC.90283_b OC.90299_b OC.133697_b OC.90279_b OC.90311_b OC.90304_b OC.90323_b OC.90306_b OC.90292_b OC.90284_b OC.90286_b OC.90282_b OC.90287_b OC.90333_b OC.90281_b OC.90318_b OC.90326_b OC.90340_b OC.90290_b …	RP01158
RP05415	C01512	C11636	0.239	K07806	OC.89226_b OC.1101269_b OC.98620_b OC.89160_b OC.1446513_b OC.90804_b OC.89277_b	RP12084
RP05415	C01512	C11636	0.239	K16436	OC.89311_b	RP09457
RP05415	C01512	C11636	0.235	K16435	OC.987666_b OC.464149_b OC.464141_b OC.987667_b OC.1384442_b OC.464143_b OC.464142_b OC.1123720_b OC.464148_b OC.464147_b OC.464146_b OC.464144_b OC.987669_b OC.987668_b	RP05592
RP05415	C01512	C11636	0.233	K15895	OC.89328_b	RP15424
RP05415	C01512	C11636	0.229	K01198	OC.97557_b OC.263479_b OC.97571_b OC.97561_b OC.97555_b OC.97559_b OC.97581_b OC.97568_b OC.263475_b OC.97562_b OC.229680_b OC.97554_b OC.263474_eb OC.97580_b OC.1078582_b OC.97558_b OC.263478_b OC.97556_b OC.263477_b OC.97574_b OC.97572_b OC.97567_b OC.932170_b OC.97575_b OC.346634_b OC.1278119_b OC.936035_b OC.97563_b OC.97565_b OC.97573_b OC.97579_b OC.97583_b OC.1516686_b OC.97578_b OC.97582_…	RP01509
RP05415	C01512	C11636	0.216	K07537	OC.81688_b OC.67126_b OC.77475_b	RP11658
RP05415	C01512	C11636	0.216	K01710	OC.89585_b OC.89678_b OC.89634_b OC.89819_b OC.89631_b OC.89642_b OC.89583_b OC.89639_b OC.89838_b OC.89632_b OC.89827_b OC.89596_b OC.89823_b OC.89829_b OC.89620_b OC.89576_b OC.265434_b OC.89600_b OC.89687_b OC.89584_b OC.89648_b OC.89636_b OC.89641_b OC.89592_b OC.89806_b OC.89650_b OC.245249_b OC.89701_b OC.90768_ba OC.89627_b OC.89582_b OC.89635_b OC.89693_b OC.89628_b OC.89640_b OC.144603_b…	RP05663
RP05415	C01512	C11636	0.209	K02294	OC.343541_b OC.948192_b OC.343542_b	RP12043 RP15257 RP12042
RP05415	C01512	C11636	0.206	K02361	OC.189481_b OC.322261_b OC.92430_b OC.165262_b OC.1105233_b OC.69983_b OC.1481038_b OC.69154_ba OC.1151895_b	RP01712
RP05415	C01512	C11636	0.206	K01851	OC.69152_b	RP01712
RP05415	C01512	C11636	0.206	K02552	OC.86384_b OC.82405_b OC.69154_ba OC.69150_b OC.69153_b OC.86729_b OC.117866_b OC.69155_b OC.69188_b OC.78120_b OC.373174_b OC.93032_b OC.69152_b OC.69149_b OC.82370_b OC.70173_b OC.1271385_b OC.321419_b OC.70495_b OC.69148_b OC.69146_b OC.69147_b OC.69151_b OC.69156_b OC.1445353_b OC.69159_b OC.69158_b OC.376349_b	RP01712
RP05415	C01512	C11636	0.205	K01563	OC.187489_b OC.187485_b OC.187481_b OC.217027_b OC.217023_b OC.187486_b OC.187478_b OC.217025_b OC.187482_b OC.264986_b OC.187483_b OC.217024_b OC.217026_b OC.187488_b OC.187490_b OC.187484_b OC.373375_b OC.322527_b OC.144534_b OC.187480_b OC.217028_b OC.346122_b	RP12092 RP11700 RP04976 RP04975
RP05415	C01512	C11636	0.203	K15983	OC.302400_b OC.997980_b OC.1142405_b	RP15485
RP05415	C01512	C11636	0.203	K15982	OC.279662_b OC.279660_b OC.1153024_b OC.279618_b	RP15485
RP05415	C01512	C11636	0.201	K07534	OC.67104_b OC.67090_b	RP11797
RP05415	C01512	C11636	0.2	K14626	OC.987665_b	RP14563
RP05415	C01512	C11636	0.2	K05556	OC.58878_b	RP14563
RP05415	C01512	C11636	0.198	K06134	OC.283526_eb OC.230380_b OC.230379_b OC.230373_b OC.404854_eb OC.230374_b OC.230372_b OC.1058480_b OC.230382_b OC.230371_b OC.326012_b OC.230383_b OC.230378_b OC.230370_b OC.1351295_b OC.230375_b OC.230376_b OC.1291786_b OC.230377_b OC.230381_b	RP15717
RP05415	C01512	C11636	0.198	K03184	OC.230343_b OC.230338_b OC.230345_b OC.230358_b OC.230342_b OC.230344_b OC.230357_b	RP15717
RP05415	C01512	C11636	0.192	K01253	OC.31389_b OC.31390_b OC.31391_b OC.990403_b OC.31388_b OC.31393_b OC.124905_b OC.42768_b OC.151589_b OC.86184_b OC.264016_b OC.189263_b OC.31392_b OC.144150_b OC.164990_eb OC.31381_b OC.229697_b OC.70353_b	RP10265 RP10262
RP05415	C01512	C11636	0.191	K01736	OC.430339_b OC.430325_b OC.430326_b OC.430316_b OC.430321_b OC.430319_b OC.430337_b OC.430304_b OC.430327_b OC.430310_b OC.430338_b OC.430313_b OC.430318_b OC.430314_b OC.430333_b OC.430303_b OC.430324_b OC.430322_b OC.430312_b OC.430301_b OC.430315_b OC.430332_b OC.430302_b OC.430317_b OC.430309_b OC.430335_b OC.430331_b OC.430336_b OC.430378_b OC.430328_b OC.430380_b OC.430307_b OC.430320_b OC.…	RP01710
RP05415	C01512	C11636	0.189	K09836	OC.1009435_b OC.1009436_b	RP12044
RP05415	C01512	C11636	0.186	K08680	OC.401977_eb OC.401978_b OC.300011_b OC.982293_b OC.1013507_b OC.246189_b OC.246188_b OC.246187_b OC.203270_b OC.301848_b OC.246186_b OC.1249300_b OC.246185_b OC.175537_b OC.1261708_b OC.407465_b OC.300012_b OC.246190_b	RP13065
RP05417	C01852	C01957	0.46	K01051	OC.230135_eb OC.26681_eba OC.54112_b OC.73347_b OC.26673_b OC.26669_b OC.34839_eb OC.26677_b OC.26671_b OC.44964_b OC.43271_b OC.23841_b OC.133685_b OC.35050_b OC.400293_b OC.151931_b OC.281005_b OC.455838_b OC.26678_b OC.26679_b OC.166156_b OC.28489_b OC.375277_b OC.26670_b OC.164722_b OC.65506_b OC.26675_b OC.26676_b OC.26680_b OC.26672_b OC.26674_b OC.1412745_b OC.245234_b OC.205175_b OC.60439…	RP02154
RP05417	C01852	C01957	0.294	K01066	OC.176652_b OC.987574_b OC.160592_b OC.264138_b OC.943571_b OC.189794_eb OC.160376_b OC.160661_b OC.160377_b OC.160528_b OC.160653_b OC.160515_b OC.200786_b OC.160428_b OC.323779_b OC.264136_b OC.997478_b OC.160641_b OC.160545_b OC.160530_b OC.342900_b OC.376681_b OC.301725_b OC.160374_b OC.1009453_b OC.263434_b OC.92072_b OC.160501_b OC.160520_b OC.160634_b OC.160465_b OC.160628_b OC.160607_b OC…	RP09420
RP05429	C09024	C11680	0.607	K05898	OC.69507_b OC.69513_b OC.69514_b OC.69511_b OC.69520_b OC.69516_b OC.69506_b OC.69509_b	RP15487
RP05429	C09024	C11680	0.595	K10187	OC.981258_b	RP14864
RP05429	C09024	C11680	0.548	K01822	OC.942926_b OC.942927_b OC.954963_b OC.942925_b OC.951642_b OC.947821_b OC.943041_b	RP15616 RP00494 RP00776 RP00472 RP00661 RP00386 RP00795 RP00731 RP00422
RP05429	C09024	C11680	0.54	K12343	OC.464790_b OC.464788_b OC.464787_b OC.464786_b OC.464789_b OC.217333_eb	RP02256 RP02043 RP14144 RP01792
RP05429	C09024	C11680	0.539	K01724	OC.320403_b OC.278464_b OC.1074799_b OC.400280_b OC.279550_b OC.997529_b OC.1004058_b OC.943084_b OC.279574_b OC.279565_b OC.279552_b OC.963250_b OC.279556_b OC.279543_b OC.278466_b OC.279553_b OC.372050_b OC.284087_b OC.402090_b OC.278468_b OC.300420_b OC.954147_b OC.279571_b OC.282086_b OC.279582_b OC.283038_b OC.963253_b OC.321513_b OC.278473_b OC.278474_b OC.278469_b OC.1115623_b OC.279575_b …	RP04376
RP05429	C09024	C11680	0.538	K16051	OC.205036_eb OC.409093_b	RP01792
RP05429	C09024	C11680	0.524	K00227	OC.933798_b	RP11980 RP11979 RP11982 RP02931
RP05429	C09024	C11680	0.517	K03333	OC.256097_b OC.344395_b OC.256094_b OC.256089_b OC.256088_eb OC.256098_b OC.256092_b OC.1400324_b OC.256037_eb OC.256090_b OC.256079_b OC.401000_b OC.256091_b OC.458736_b	RP01523
RP05429	C09024	C11680	0.517	K16045	OC.134388_b	RP01523
RP05429	C09024	C11680	0.476	K00222	OC.466260_b OC.466261_b	RP11846 RP05246
RP05429	C09024	C11680	0.461	K05917	OC.176886_eb	RP05322 RP05247
RP05429	C09024	C11680	0.426	K15982	OC.279662_b OC.279660_b OC.1153024_b OC.279618_b	RP15485
RP05429	C09024	C11680	0.426	K15983	OC.302400_b OC.997980_b OC.1142405_b	RP15485
RP05429	C09024	C11680	0.423	K00213	OC.466257_b OC.466258_b	RP11981 RP11763 RP00371
RP05429	C09024	C11680	0.417	K02191	OC.177171_b OC.217987_b OC.144677_b OC.142294_b OC.142305_b OC.142302_b OC.233085_b OC.142303_b OC.177172_b OC.142304_b OC.142301_b OC.142306_b	RP11858 RP11856
RP05429	C09024	C11680	0.391	K14629	OC.104889_b	RP11910
RP05429	C09024	C11680	0.389	K02229	OC.281811_b OC.56630_eb OC.973983_b OC.973984_b OC.1387722_b OC.973985_b OC.409044_b	RP11603
RP05429	C09024	C11680	0.384	K05556	OC.58878_b	RP14563
RP05429	C09024	C11680	0.384	K14626	OC.987665_b	RP14563
RP05429	C09024	C11680	0.345	K02228	OC.933174_b OC.472377_b OC.933176_b OC.933175_b OC.933177_b	RP04817
RP05429	C09024	C11680	0.342	K05895	OC.974880_b OC.344505_b OC.974881_b OC.143860_b OC.142282_b OC.300637_b OC.346060_b OC.142285_b OC.176476_b OC.265100_b OC.142283_b OC.142281_b OC.246642_b OC.142280_b OC.142289_b OC.142288_b OC.142284_b OC.974883_b OC.142292_b OC.974882_b OC.142287_b OC.145649_b OC.1136569_b OC.142286_b OC.1373036_b OC.1271081_b OC.142290_b OC.142291_b	RP04750 RP11854
RP05429	C09024	C11680	0.314	K13541	OC.110453_b OC.110452_b OC.263994_b OC.974874_b OC.379088_b OC.151214_ba OC.281875_b	RP12125
RP05429	C09024	C11680	0.314	K02189	OC.245980_b OC.974870_b OC.84627_b OC.974869_b OC.84625_b OC.1068013_b OC.460562_b OC.92401_b OC.974874_b OC.84626_b OC.84629_b OC.322543_b OC.265003_b OC.1102691_b OC.84620_b OC.84619_b OC.974875_b OC.84614_b OC.84624_b OC.974879_b OC.84630_b OC.974878_b OC.84612_b OC.84621_b OC.84623_b OC.84613_b OC.245981_b OC.1296343_b OC.145943_b OC.189299_b OC.84628_b OC.84617_b OC.974876_b OC.84615_b OC.84…	RP12125
RP05429	C09024	C11680	0.307	K15866	OC.104936_b OC.67177_b OC.86002_b OC.104935_b OC.67027_b OC.116721_b OC.81934_b OC.98691_b OC.98687_b OC.143644_b OC.67064_b OC.98686_b OC.66982_b OC.67122_b OC.73482_b OC.66974_b OC.78030_b OC.67028_b OC.77604_b OC.67029_b OC.176120_b OC.98689_b OC.67131_b OC.92327_b OC.104932_b OC.104938_b OC.67166_b OC.70526_b OC.134374_b OC.66959_b OC.98688_b OC.67181_b OC.105082_b OC.1251328_b OC.69768_b OC.…	RP15452
RP05429	C09024	C11680	0.299	K08246	OC.475080_eb	RP03397
RP05429	C09024	C11680	0.265	K03399	OC.974867_b OC.299650_b OC.173731_ba OC.281877_b OC.1018368_b OC.321339_b OC.299649_b OC.974868_b OC.266876_b	RP11856
RP05429	C09024	C11680	0.25	K05936	OC.46662_b OC.46663_b OC.46661_b OC.46637_b OC.46664_b OC.46649_b OC.46641_b OC.46678_b OC.46646_b OC.46629_b OC.46677_b OC.46630_b OC.46628_b OC.46634_b OC.46640_b OC.46652_b OC.46674_b OC.46643_b OC.46654_b OC.46653_b OC.46633_b OC.46667_b OC.46680_b OC.46636_b OC.46660_b OC.46645_b OC.46647_b OC.46666_b OC.46632_b OC.46635_b OC.46644_b OC.232473_b OC.46631_b OC.46669_b OC.46638_b OC.46624_b OC…	RP11852
RP05429	C09024	C11680	0.247	K12744	OC.1002555_b	RP04903
RP05429	C09024	C11680	0.222	K12675	OC.985859_b	RP05080
RP05429	C09024	C11680	0.218	K14366	OC.72801_b	RP04871
RP05430	C11680	C11682	0.607	K05898	OC.69507_b OC.69513_b OC.69514_b OC.69511_b OC.69520_b OC.69516_b OC.69506_b OC.69509_b	RP15487
RP05430	C11680	C11682	0.595	K10187	OC.981258_b	RP14864
RP05430	C11680	C11682	0.548	K01822	OC.942926_b OC.942927_b OC.954963_b OC.942925_b OC.951642_b OC.947821_b OC.943041_b	RP15616 RP00494 RP00776 RP00472 RP00661 RP00386 RP00795 RP00731 RP00422
RP05430	C11680	C11682	0.54	K12343	OC.464790_b OC.464788_b OC.464787_b OC.464786_b OC.464789_b OC.217333_eb	RP02256 RP02043 RP14144 RP01792
RP05430	C11680	C11682	0.539	K01724	OC.320403_b OC.278464_b OC.1074799_b OC.400280_b OC.279550_b OC.997529_b OC.1004058_b OC.943084_b OC.279574_b OC.279565_b OC.279552_b OC.963250_b OC.279556_b OC.279543_b OC.278466_b OC.279553_b OC.372050_b OC.284087_b OC.402090_b OC.278468_b OC.300420_b OC.954147_b OC.279571_b OC.282086_b OC.279582_b OC.283038_b OC.963253_b OC.321513_b OC.278473_b OC.278474_b OC.278469_b OC.1115623_b OC.279575_b …	RP04376
RP05430	C11680	C11682	0.538	K16051	OC.205036_eb OC.409093_b	RP01792
RP05430	C11680	C11682	0.524	K00227	OC.933798_b	RP11980 RP11979 RP11982 RP02931
RP05430	C11680	C11682	0.517	K03333	OC.256097_b OC.344395_b OC.256094_b OC.256089_b OC.256088_eb OC.256098_b OC.256092_b OC.1400324_b OC.256037_eb OC.256090_b OC.256079_b OC.401000_b OC.256091_b OC.458736_b	RP01523
RP05430	C11680	C11682	0.517	K16045	OC.134388_b	RP01523
RP05430	C11680	C11682	0.476	K00222	OC.466260_b OC.466261_b	RP11846 RP05246
RP05430	C11680	C11682	0.461	K05917	OC.176886_eb	RP05322 RP05247
RP05430	C11680	C11682	0.426	K15982	OC.279662_b OC.279660_b OC.1153024_b OC.279618_b	RP15485
RP05430	C11680	C11682	0.426	K15983	OC.302400_b OC.997980_b OC.1142405_b	RP15485
RP05430	C11680	C11682	0.423	K00213	OC.466257_b OC.466258_b	RP11981 RP11763 RP00371
RP05430	C11680	C11682	0.417	K02191	OC.177171_b OC.217987_b OC.144677_b OC.142294_b OC.142305_b OC.142302_b OC.233085_b OC.142303_b OC.177172_b OC.142304_b OC.142301_b OC.142306_b	RP11858 RP11856
RP05430	C11680	C11682	0.391	K14629	OC.104889_b	RP11910
RP05430	C11680	C11682	0.389	K02229	OC.281811_b OC.56630_eb OC.973983_b OC.973984_b OC.1387722_b OC.973985_b OC.409044_b	RP11603
RP05430	C11680	C11682	0.384	K05556	OC.58878_b	RP14563
RP05430	C11680	C11682	0.384	K14626	OC.987665_b	RP14563
RP05430	C11680	C11682	0.345	K02228	OC.933174_b OC.472377_b OC.933176_b OC.933175_b OC.933177_b	RP04817
RP05430	C11680	C11682	0.342	K05895	OC.974880_b OC.344505_b OC.974881_b OC.143860_b OC.142282_b OC.300637_b OC.346060_b OC.142285_b OC.176476_b OC.265100_b OC.142283_b OC.142281_b OC.246642_b OC.142280_b OC.142289_b OC.142288_b OC.142284_b OC.974883_b OC.142292_b OC.974882_b OC.142287_b OC.145649_b OC.1136569_b OC.142286_b OC.1373036_b OC.1271081_b OC.142290_b OC.142291_b	RP04750 RP11854
RP05430	C11680	C11682	0.314	K13541	OC.110453_b OC.110452_b OC.263994_b OC.974874_b OC.379088_b OC.151214_ba OC.281875_b	RP12125
RP05430	C11680	C11682	0.314	K02189	OC.245980_b OC.974870_b OC.84627_b OC.974869_b OC.84625_b OC.1068013_b OC.460562_b OC.92401_b OC.974874_b OC.84626_b OC.84629_b OC.322543_b OC.265003_b OC.1102691_b OC.84620_b OC.84619_b OC.974875_b OC.84614_b OC.84624_b OC.974879_b OC.84630_b OC.974878_b OC.84612_b OC.84621_b OC.84623_b OC.84613_b OC.245981_b OC.1296343_b OC.145943_b OC.189299_b OC.84628_b OC.84617_b OC.974876_b OC.84615_b OC.84…	RP12125
RP05430	C11680	C11682	0.307	K15866	OC.104936_b OC.67177_b OC.86002_b OC.104935_b OC.67027_b OC.116721_b OC.81934_b OC.98691_b OC.98687_b OC.143644_b OC.67064_b OC.98686_b OC.66982_b OC.67122_b OC.73482_b OC.66974_b OC.78030_b OC.67028_b OC.77604_b OC.67029_b OC.176120_b OC.98689_b OC.67131_b OC.92327_b OC.104932_b OC.104938_b OC.67166_b OC.70526_b OC.134374_b OC.66959_b OC.98688_b OC.67181_b OC.105082_b OC.1251328_b OC.69768_b OC.…	RP15452
RP05430	C11680	C11682	0.299	K08246	OC.475080_eb	RP03397
RP05430	C11680	C11682	0.265	K03399	OC.974867_b OC.299650_b OC.173731_ba OC.281877_b OC.1018368_b OC.321339_b OC.299649_b OC.974868_b OC.266876_b	RP11856
RP05430	C11680	C11682	0.25	K05936	OC.46662_b OC.46663_b OC.46661_b OC.46637_b OC.46664_b OC.46649_b OC.46641_b OC.46678_b OC.46646_b OC.46629_b OC.46677_b OC.46630_b OC.46628_b OC.46634_b OC.46640_b OC.46652_b OC.46674_b OC.46643_b OC.46654_b OC.46653_b OC.46633_b OC.46667_b OC.46680_b OC.46636_b OC.46660_b OC.46645_b OC.46647_b OC.46666_b OC.46632_b OC.46635_b OC.46644_b OC.232473_b OC.46631_b OC.46669_b OC.46638_b OC.46624_b OC…	RP11852
RP05430	C11680	C11682	0.247	K12744	OC.1002555_b	RP04903
RP05430	C11680	C11682	0.222	K12675	OC.985859_b	RP05080
RP05430	C11680	C11682	0.218	K14366	OC.72801_b	RP04871
RP05437	C09107	C11641	0.291	K00227	OC.933798_b	RP11980 RP11979 RP11982 RP02931
RP05437	C09107	C11641	0.29	K00222	OC.466260_b OC.466261_b	RP11846 RP05246
RP05437	C09107	C11641	0.287	K12343	OC.464790_b OC.464788_b OC.464787_b OC.464786_b OC.464789_b OC.217333_eb	RP02256 RP02043 RP14144 RP01792
RP05437	C09107	C11641	0.287	K16051	OC.205036_eb OC.409093_b	RP01792
RP05437	C09107	C11641	0.283	K05917	OC.176886_eb	RP05322 RP05247
RP05437	C09107	C11641	0.277	K00213	OC.466257_b OC.466258_b	RP11981 RP11763 RP00371
RP05437	C09107	C11641	0.26	K10187	OC.981258_b	RP14864
RP05437	C09107	C11641	0.226	K05895	OC.974880_b OC.344505_b OC.974881_b OC.143860_b OC.142282_b OC.300637_b OC.346060_b OC.142285_b OC.176476_b OC.265100_b OC.142283_b OC.142281_b OC.246642_b OC.142280_b OC.142289_b OC.142288_b OC.142284_b OC.974883_b OC.142292_b OC.974882_b OC.142287_b OC.145649_b OC.1136569_b OC.142286_b OC.1373036_b OC.1271081_b OC.142290_b OC.142291_b	RP04750 RP11854
RP05437	C09107	C11641	0.222	K02228	OC.933174_b OC.472377_b OC.933176_b OC.933175_b OC.933177_b	RP04817
RP05437	C09107	C11641	0.22	K08246	OC.475080_eb	RP03397
RP05437	C09107	C11641	0.217	K13541	OC.110453_b OC.110452_b OC.263994_b OC.974874_b OC.379088_b OC.151214_ba OC.281875_b	RP12125
RP05437	C09107	C11641	0.217	K02189	OC.245980_b OC.974870_b OC.84627_b OC.974869_b OC.84625_b OC.1068013_b OC.460562_b OC.92401_b OC.974874_b OC.84626_b OC.84629_b OC.322543_b OC.265003_b OC.1102691_b OC.84620_b OC.84619_b OC.974875_b OC.84614_b OC.84624_b OC.974879_b OC.84630_b OC.974878_b OC.84612_b OC.84621_b OC.84623_b OC.84613_b OC.245981_b OC.1296343_b OC.145943_b OC.189299_b OC.84628_b OC.84617_b OC.974876_b OC.84615_b OC.84…	RP12125
RP05437	C09107	C11641	0.217	K02191	OC.177171_b OC.217987_b OC.144677_b OC.142294_b OC.142305_b OC.142302_b OC.233085_b OC.142303_b OC.177172_b OC.142304_b OC.142301_b OC.142306_b	RP11858 RP11856
RP05437	C09107	C11641	0.194	K03399	OC.974867_b OC.299650_b OC.173731_ba OC.281877_b OC.1018368_b OC.321339_b OC.299649_b OC.974868_b OC.266876_b	RP11856
RP05437	C09107	C11641	0.163	K00595	OC.263995_b OC.142310_b OC.281876_b OC.216735_b OC.142300_b OC.263996_b OC.142297_b OC.217987_b OC.997402_b OC.142296_b OC.974866_b OC.173731_ba OC.142309_b OC.143861_b OC.142295_b OC.245982_b OC.142293_b OC.142299_b OC.142308_b OC.142307_b OC.1352780_b OC.165994_b OC.371702_b OC.324282_b OC.142294_b OC.142298_b	RP04749
RP05437	C09107	C11641	0.148	K05936	OC.46662_b OC.46663_b OC.46661_b OC.46637_b OC.46664_b OC.46649_b OC.46641_b OC.46678_b OC.46646_b OC.46629_b OC.46677_b OC.46630_b OC.46628_b OC.46634_b OC.46640_b OC.46652_b OC.46674_b OC.46643_b OC.46654_b OC.46653_b OC.46633_b OC.46667_b OC.46680_b OC.46636_b OC.46660_b OC.46645_b OC.46647_b OC.46666_b OC.46632_b OC.46635_b OC.46644_b OC.232473_b OC.46631_b OC.46669_b OC.46638_b OC.46624_b OC…	RP11852
RP05437	C09107	C11641	0.133	K15866	OC.104936_b OC.67177_b OC.86002_b OC.104935_b OC.67027_b OC.116721_b OC.81934_b OC.98691_b OC.98687_b OC.143644_b OC.67064_b OC.98686_b OC.66982_b OC.67122_b OC.73482_b OC.66974_b OC.78030_b OC.67028_b OC.77604_b OC.67029_b OC.176120_b OC.98689_b OC.67131_b OC.92327_b OC.104932_b OC.104938_b OC.67166_b OC.70526_b OC.134374_b OC.66959_b OC.98688_b OC.67181_b OC.105082_b OC.1251328_b OC.69768_b OC.…	RP15452
RP05437	C09107	C11641	0.1	K11784	OC.362301_b OC.362307_b OC.362288_ba OC.362311_b OC.362302_b OC.362298_b OC.362295_b OC.1312837_b OC.362305_b OC.362300_b OC.362296_b	RP13548
RP05439	C07201	C07204	0.334	K15907	OC.63418_b	RP15406
RP05448	C11681	C11683	0.607	K05898	OC.69507_b OC.69513_b OC.69514_b OC.69511_b OC.69520_b OC.69516_b OC.69506_b OC.69509_b	RP15487
RP05448	C11681	C11683	0.595	K10187	OC.981258_b	RP14864
RP05448	C11681	C11683	0.548	K01822	OC.942926_b OC.942927_b OC.954963_b OC.942925_b OC.951642_b OC.947821_b OC.943041_b	RP15616 RP00494 RP00776 RP00472 RP00661 RP00386 RP00795 RP00731 RP00422
RP05448	C11681	C11683	0.54	K12343	OC.464790_b OC.464788_b OC.464787_b OC.464786_b OC.464789_b OC.217333_eb	RP02256 RP02043 RP14144 RP01792
RP05448	C11681	C11683	0.539	K01724	OC.320403_b OC.278464_b OC.1074799_b OC.400280_b OC.279550_b OC.997529_b OC.1004058_b OC.943084_b OC.279574_b OC.279565_b OC.279552_b OC.963250_b OC.279556_b OC.279543_b OC.278466_b OC.279553_b OC.372050_b OC.284087_b OC.402090_b OC.278468_b OC.300420_b OC.954147_b OC.279571_b OC.282086_b OC.279582_b OC.283038_b OC.963253_b OC.321513_b OC.278473_b OC.278474_b OC.278469_b OC.1115623_b OC.279575_b …	RP04376
RP05448	C11681	C11683	0.538	K16051	OC.205036_eb OC.409093_b	RP01792
RP05448	C11681	C11683	0.524	K00227	OC.933798_b	RP11980 RP11979 RP11982 RP02931
RP05448	C11681	C11683	0.517	K03333	OC.256097_b OC.344395_b OC.256094_b OC.256089_b OC.256088_eb OC.256098_b OC.256092_b OC.1400324_b OC.256037_eb OC.256090_b OC.256079_b OC.401000_b OC.256091_b OC.458736_b	RP01523
RP05448	C11681	C11683	0.517	K16045	OC.134388_b	RP01523
RP05448	C11681	C11683	0.476	K00222	OC.466260_b OC.466261_b	RP11846 RP05246
RP05448	C11681	C11683	0.461	K05917	OC.176886_eb	RP05322 RP05247
RP05448	C11681	C11683	0.426	K15982	OC.279662_b OC.279660_b OC.1153024_b OC.279618_b	RP15485
RP05448	C11681	C11683	0.426	K15983	OC.302400_b OC.997980_b OC.1142405_b	RP15485
RP05448	C11681	C11683	0.423	K00213	OC.466257_b OC.466258_b	RP11981 RP11763 RP00371
RP05448	C11681	C11683	0.417	K02191	OC.177171_b OC.217987_b OC.144677_b OC.142294_b OC.142305_b OC.142302_b OC.233085_b OC.142303_b OC.177172_b OC.142304_b OC.142301_b OC.142306_b	RP11858 RP11856
RP05448	C11681	C11683	0.391	K14629	OC.104889_b	RP11910
RP05448	C11681	C11683	0.389	K02229	OC.281811_b OC.56630_eb OC.973983_b OC.973984_b OC.1387722_b OC.973985_b OC.409044_b	RP11603
RP05448	C11681	C11683	0.384	K05556	OC.58878_b	RP14563
RP05448	C11681	C11683	0.384	K14626	OC.987665_b	RP14563
RP05448	C11681	C11683	0.345	K02228	OC.933174_b OC.472377_b OC.933176_b OC.933175_b OC.933177_b	RP04817
RP05448	C11681	C11683	0.342	K05895	OC.974880_b OC.344505_b OC.974881_b OC.143860_b OC.142282_b OC.300637_b OC.346060_b OC.142285_b OC.176476_b OC.265100_b OC.142283_b OC.142281_b OC.246642_b OC.142280_b OC.142289_b OC.142288_b OC.142284_b OC.974883_b OC.142292_b OC.974882_b OC.142287_b OC.145649_b OC.1136569_b OC.142286_b OC.1373036_b OC.1271081_b OC.142290_b OC.142291_b	RP04750 RP11854
RP05448	C11681	C11683	0.314	K13541	OC.110453_b OC.110452_b OC.263994_b OC.974874_b OC.379088_b OC.151214_ba OC.281875_b	RP12125
RP05448	C11681	C11683	0.314	K02189	OC.245980_b OC.974870_b OC.84627_b OC.974869_b OC.84625_b OC.1068013_b OC.460562_b OC.92401_b OC.974874_b OC.84626_b OC.84629_b OC.322543_b OC.265003_b OC.1102691_b OC.84620_b OC.84619_b OC.974875_b OC.84614_b OC.84624_b OC.974879_b OC.84630_b OC.974878_b OC.84612_b OC.84621_b OC.84623_b OC.84613_b OC.245981_b OC.1296343_b OC.145943_b OC.189299_b OC.84628_b OC.84617_b OC.974876_b OC.84615_b OC.84…	RP12125
RP05448	C11681	C11683	0.307	K15866	OC.104936_b OC.67177_b OC.86002_b OC.104935_b OC.67027_b OC.116721_b OC.81934_b OC.98691_b OC.98687_b OC.143644_b OC.67064_b OC.98686_b OC.66982_b OC.67122_b OC.73482_b OC.66974_b OC.78030_b OC.67028_b OC.77604_b OC.67029_b OC.176120_b OC.98689_b OC.67131_b OC.92327_b OC.104932_b OC.104938_b OC.67166_b OC.70526_b OC.134374_b OC.66959_b OC.98688_b OC.67181_b OC.105082_b OC.1251328_b OC.69768_b OC.…	RP15452
RP05448	C11681	C11683	0.299	K08246	OC.475080_eb	RP03397
RP05448	C11681	C11683	0.265	K03399	OC.974867_b OC.299650_b OC.173731_ba OC.281877_b OC.1018368_b OC.321339_b OC.299649_b OC.974868_b OC.266876_b	RP11856
RP05448	C11681	C11683	0.25	K05936	OC.46662_b OC.46663_b OC.46661_b OC.46637_b OC.46664_b OC.46649_b OC.46641_b OC.46678_b OC.46646_b OC.46629_b OC.46677_b OC.46630_b OC.46628_b OC.46634_b OC.46640_b OC.46652_b OC.46674_b OC.46643_b OC.46654_b OC.46653_b OC.46633_b OC.46667_b OC.46680_b OC.46636_b OC.46660_b OC.46645_b OC.46647_b OC.46666_b OC.46632_b OC.46635_b OC.46644_b OC.232473_b OC.46631_b OC.46669_b OC.46638_b OC.46624_b OC…	RP11852
RP05448	C11681	C11683	0.247	K12744	OC.1002555_b	RP04903
RP05448	C11681	C11683	0.222	K12675	OC.985859_b	RP05080
RP05448	C11681	C11683	0.218	K14366	OC.72801_b	RP04871
RP05455	C06542	C11810
RP05492	C06093	C11857
RP05507	C11857	C11860	0.386	K12745	OC.1002555_b	RP04830
RP05511	C11857	C11858	0.849	K07408	OC.178711_b	RP03022 RP02755 RP02148
RP05511	C11857	C11858	0.781	K12645	OC.63418_b	RP14616 RP14619 RP15861
RP05511	C11857	C11858	0.761	K05898	OC.69507_b OC.69513_b OC.69514_b OC.69511_b OC.69520_b OC.69516_b OC.69506_b OC.69509_b	RP15487
RP05511	C11857	C11858	0.617	K01822	OC.942926_b OC.942927_b OC.954963_b OC.942925_b OC.951642_b OC.947821_b OC.943041_b	RP15616
RP05511	C11857	C11858	0.516	K01724	OC.320403_b OC.278464_b OC.1074799_b OC.400280_b OC.279550_b OC.997529_b OC.1004058_b OC.943084_b OC.279574_b OC.279565_b OC.279552_b OC.963250_b OC.279556_b OC.279543_b OC.278466_b OC.279553_b OC.372050_b OC.284087_b OC.402090_b OC.278468_b OC.300420_b OC.954147_b OC.279571_b OC.282086_b OC.279582_b OC.283038_b OC.963253_b OC.321513_b OC.278473_b OC.278474_b OC.278469_b OC.1115623_b OC.279575_b …	RP04376
RP05511	C11857	C11858	0.494	K15982	OC.279662_b OC.279660_b OC.1153024_b OC.279618_b	RP15485
RP05511	C11857	C11858	0.494	K15983	OC.302400_b OC.997980_b OC.1142405_b	RP15485
RP05511	C11857	C11858	0.395	K14372	OC.63418_b	RP05628 RP05630 RP05629 RP05631
RP05582	C09893	C11951	0.471	K12466	OC.45267_b	RP05465
RP05582	C09893	C11951	0.338	K00055	OC.33012_b OC.33045_b OC.33010_b OC.33078_b OC.33009_b OC.33049_b OC.33038_b OC.33074_b OC.33047_b OC.33055_b OC.33035_b OC.33058_b OC.33042_b OC.33053_b OC.33050_b OC.33072_b OC.33069_b OC.33075_b OC.33076_b OC.33017_b OC.33031_b OC.33056_b OC.33057_b OC.33077_b OC.33040_b OC.33036_b OC.33039_b OC.33083_b OC.33051_b OC.33034_b OC.33016_b OC.246995_b OC.33052_b OC.33044_b OC.33041_b OC.33048_b	RP02054
RP05582	C09893	C11951	0.311	K10674	OC.367856_b OC.367855_eba OC.367857_b OC.367860_b OC.367859_b OC.367863_b OC.367858_b	RP11657
RP05582	C09893	C11951	0.31	K07537	OC.81688_b OC.67126_b OC.77475_b	RP11658
RP05582	C09893	C11951	0.308	K07535	OC.40353_b OC.73893_b OC.77507_b OC.98610_b OC.40194_b OC.39746_b OC.60064_b	RP11799
RP05582	C09893	C11951	0.299	K07408	OC.178711_b	RP12997
RP05582	C09893	C11951	0.299	K06134	OC.283526_eb OC.230380_b OC.230379_b OC.230373_b OC.404854_eb OC.230374_b OC.230372_b OC.1058480_b OC.230382_b OC.230371_b OC.326012_b OC.230383_b OC.230378_b OC.230370_b OC.1351295_b OC.230375_b OC.230376_b OC.1291786_b OC.230377_b OC.230381_b	RP15717 RP04594
[truncated: 10,635 more rows]

## Sheet: Table S5
Supplementary Table 5: Orphan enzymes involved in plant-specific secondary metabolism for which alternative bacterial enzyme candidates were detected
Plants RPAIR	Max score	Substrate		Products		Pathway		Notes for products*
		KEGG ID	Name	KEGG ID	Name	KEGG ID	Name
RP00102	1	C00151	L-Amino acid	C00161	2-Oxo acid	rn00250 rn00400 rn00966	Alanine, aspartate and glutamate metabolism Phenylalanine, tyrosine and tryptophan biosynthesis Glucosinolate biosynthesis	-
RP03338	1	C01772	trans-2-Hydroxycinnamate	C05158	trans-beta-D-Glucosyl-2-hydroxycinnamate	rn00940	Phenylpropanoid biosynthesis	Anti-protozoal[12]
RP02634	0.973	C00814	Biochanin A	C02675	Dihydrobiochanin A	rn00943	Isoflavonoid biosynthesis	-
RP00723	0.89	C02646	4-Coumaryl alcohol	C05855	4-Hydroxycinnamyl alcohol 4-D-glucoside	rn00940	Phenylpropanoid biosynthesis	-
RP03204	0.871	C01514	Luteolin	C03515	Luteolin 7-O-glucuronide	rn00944	Flavone and flavonol biosynthesis	Anti-tumor[11]
RP04168	0.853	C00015	UDP	C01623	UDP-apiose	rn00944	Flavone and flavonol biosynthesis	-
RP00476	0.811	C00590	Coniferyl alcohol	C00761	Coniferin	rn00940	Phenylpropanoid biosynthesis	Anti-tumor[1]
RP09432	0.787	C11808	1,2-Dihydrovomilenine	C11809	17-O-Acetylnorajmaline	rn00901	Indole alkaloid biosynthesis	-
RP09408	0.769	C08620	Cyanidin 3-O-rutinoside	C12646	Cyanidin 3-O-rutinoside 5-O-beta-D-glucoside	rn00942	Anthocyanin biosynthesis	-
RP02213	0.763	C00389	Quercetin	C01750	Quercitrin	rn00944	Flavone and flavonol biosynthesis	Anti-inflammatory[3], Anti-tumor[4]
RP09583	0.76	C12644	Pelargonidin 3-O-rutinoside	C12645	Pelargonidin 3-O-rutinoside 5-O-beta-D-glucoside	rn00942	Anthocyanin biosynthesis	-
RP02579	0.735	C00509	Naringenin	C09099	Naringenin 7-O-beta-D-glucoside	rn00941	Flavonoid biosynthesis	Anti-hyperglycemia[5], Anti-hyperlipidemia[5]
RP02668	0.735	C00848	6-Oxocineole	C03092	6-endo-Hydroxycineole	rn00902	Monoterpenoid biosynthesis	-
RP09250	0.718	C01761	Vomilenine	C11808	1,2-Dihydrovomilenine	rn00901	Indole alkaloid biosynthesis	-
RP11337	0.714	C01709	Hesperetin	C16422	Hesperetin 7-O-glucoside	rn00941	Flavonoid biosynthesis	-
RP00700	0.709	C01533	Syringin	C02325	Sinapyl alcohol	rn00940	Phenylpropanoid biosynthesis	Anti-tumor[2]
RP09298	0.701	C03515	Luteolin 7-O-glucuronide	C12632	Luteolin 7-O-[beta-D-glucuronosyl-(1->2)-beta-D-glucuronide]	rn00944	Flavone and flavonol biosynthesis	-
RP03066	0.69	C01265	3,7-Di-O-methylquercetin	C04444	3,7,4'-Tri-O-methylquercetin	rn00944	Flavone and flavonol biosynthesis	Anti-allergic[6]
RP09579	0.673	C12634	Kaempferol 3-O-beta-D-glucosyl-(1->2)-beta-D-glucoside	C12635	Kaempferol 3-sophorotrioside	rn00944	Flavone and flavonol biosynthesis	-
RP03188	0.662	C01470	Acacetin	C01477	Apigenin	rn00944	Flavone and flavonol biosynthesis	Anti-tumor[9], Anti-inflammatory[10]
RP04926	0.653	C01265	3,7-Di-O-methylquercetin	C04443	3-O-Methylquercetin	rn00944	Flavone and flavonol biosynthesis	Anti-tumor[13]
RP04811	0.634	C06517	(S)-6-O-Methylnorlaudanosoline	C06518	(S)-Nororientaline	rn00950	Isoquinoline alkaloid biosynthesis	-
RP03181	0.629	C01460	Vitexin	C04024	Vitexin 2''-O-beta-D-glucoside	rn00944	Flavone and flavonol biosynthesis	-
RP03313	0.628	C01714	Isovitexin	C04199	Isovitexin 2''-O-beta-D-glucoside	rn00944	Flavone and flavonol biosynthesis	-
RP09350	0.624	C05625	Rutin	C10175	Quercetin 3-(2G-xylosylrutinoside)	rn00944	Flavone and flavonol biosynthesis	-
RP11978	0.624	C15770	DIBOA	C15772	DIBOA-glucoside	rn00402	Benzoxazinoid biosynthesis	-
RP04341	0.601	C05193	12-Hydroxydihydrochelirubine	C05316	Dihydromacarpine	rn00950	Isoquinoline alkaloid biosynthesis	-
RP09347	0.598	C05623	Quercetin 3-O-glucoside	C12637	Quercetin 3-O-[beta-D-xylosyl-(1->2)-beta-D-glucoside]	rn00944	Flavone and flavonol biosynthesis	-
RP09253	0.597	C01852	Secologanin	C07304	Deacetylisoipecoside	rn00950	Isoquinoline alkaloid biosynthesis	-
RP05338	0.59	C03758	Dopamine	C07304	Deacetylisoipecoside	rn00950	Isoquinoline alkaloid biosynthesis	-
RP02787	0.588	C00371	Zeatin	C01513	Lupinate	rn00908	Zeatin biosynthesis	-
RP09270	0.578	C02151	Geissoschizine	C03677	4,21-Dehydrogeissoschizine	rn00901	Indole alkaloid biosynthesis	-
RP03169	0.565	C01433	Loganin	C01512	Loganate	rn00902	Monoterpenoid biosynthesis	Anti-inflammatory[7], Anti-adipogenic[8]
RP04343	0.558	C05194	Dihydrochelirubine	C05247	10-Hydroxydihydrosanguinarine	rn00950	Isoquinoline alkaloid biosynthesis	-
RP04169	0.553	C04608	Apigenin 7-O-beta-D-glucoside	C04858	Apigenin 7-O-[beta-D-apiosyl-(1->2)-beta-D-glucoside]	rn00944	Flavone and flavonol biosynthesis	-
RP02365	0.496	C00616	Quercetin 3-sulfate	C01155	Quercetin 3,3'-bissulfate	rn00944	Flavone and flavonol biosynthesis	-
RP05417	0.46	C01852	Secologanin	C01957	Secologanate	rn00902	Monoterpenoid biosynthesis	-
RP02570	0.429	C00757	Berberine	C03329	(S)-Canadine	rn00950	Isoquinoline alkaloid biosynthesis	-
RP11224	0.429	C00757	Berberine	C11818	(R)-Canadine	rn00950	Isoquinoline alkaloid biosynthesis	-
RP02917	0.416	C01155	Quercetin 3,3'-bissulfate	C03897	Quercetin 3,3',7-trissulfate	rn00944	Flavone and flavonol biosynthesis	-
RP09219	0.416	C01156	Quercetin 3,4'-bissulfate	C03898	Quercetin 3,4',7-trissulfate	rn00944	Flavone and flavonol biosynthesis	-
*: References
1. Alejandre-García, I. et al. Cytotoxic Activity and Chemical Composition of the Root Extract from the Mexican Species Linum scabrellum: Mechanism of Action of the Active Compound 6-Methoxypodophyllotoxin. Evidence-Based Complementary and Alternative Medicine (2015). doi:10.1155/2015/298463
2. Zhao, Y. et al. Syntheses of Two Cytotoxic Sinapyl Alcohol Derivatives and Isolation of Four New Related Compounds from Ligularia nelumbifolia. J. Nat. Prod. 65, 902–908 (2002).
3. Comalada, M. et al. In vivo quercitrin anti-inflammatory effect involves release of quercetin, which inhibits inflammation through down-regulation of the NF-κB pathway. European Journal of Immunology 35, 584–592 (2005).
4. Cincin, Z. B. et al. Molecular Mechanisms of Quercitrin-induced Apoptosis in Non-small Cell Lung Cancer. Archives of Medical Research 45, 445–454 (2014).
5. Jung, H. A., Ali, M. Y., Bhakta, H. K., Min, B.-S. & Choi, J. S. Prunin is a highly potent flavonoid from Prunus davidiana stems that inhibits protein tyrosine phosphatase 1B and stimulates glucose uptake in insulin-resistant HepG2 cells. Arch. Pharm. Res. 40, 37–48 (2017).
6. Kawai, M. et al. Flavonoids and Related Compounds as Anti-Allergic Substances. Allergology International 56, 113–123 (2007).
7. Sozański, T. et al. Iridoid–loganic acid versus anthocyanins from the Cornus mas fruits (cornelian cherry): Common and different effects on diet-induced atherosclerosis, PPARs expression and inflammation. Atherosclerosis 254, 151–160 (2016).
8. Park, E. et al. Antiadipogenic Effects of Loganic Acid in 3T3-L1 Preadipocytes and Ovariectomized Mice. Molecules 23, 1663 (2018).
9. Yan, X., Qi, M., Li, P., Zhan, Y. & Shao, H. Apigenin in cancer therapy: anti-cancer effects and mechanisms of action. Cell & Bioscience 7, 50 (2017).
10. Dang, Y. et al. Protective Effect of Apigenin on Acrylonitrile-Induced Inflammation and Apoptosis in Testicular Cells via the NF-κB Pathway in Rats. Inflammation 41, 1448–1459 (2018).
11. Dória, G. A. A. et al. In vivo antitumor effect, induction of apoptosis and safety of Remirea maritima Aubl. (Cyperaceae) extracts. Phytomedicine 23, 914–922 (2016).
12. Calzada, F., Velázquez, C., Cedillo‐Rivera, R. & Esquivel, B. Antiprotozoal activity of the constituents of Teloxys graveolens. Phytotherapy Research 17, 731–732 (2003).
13. Martino, R. et al. Polyphenol-Rich Fraction from Larrea divaricata and its Main Flavonoid Quercetin-3-Methyl Ether Induce Apoptosis in Lymphoma Cells Through Nitrosative Stress. Phytotherapy Research 30, 1128–1136 (2016).

## Sheet: Table S6
Supplementary Table 6: Count and score distribution for each bacterium
KEGG Organism	# of score > 0.4	Top score mean > 0.4	# of score > 0.5	Top score mean > 0.5	# of score > 0.6	Top score mean > 0.6	# of score > 0.7	Top score mean > 0.7	# of score > 0.8	Top score mean > 0.8	# of score > 0.9	Top score mean > 0.9
aaa	228	0.6453	170	0.7136	117	0.7895	76	0.8706	53	0.9207	37	0.9519
aac	256	0.6212	178	0.6975	118	0.7726	80	0.8388	46	0.9057	28	0.9536
aad	258	0.6293	185	0.7024	131	0.765	85	0.8361	48	0.903	28	0.9536
aae	168	0.6061	110	0.6882	64	0.7902	46	0.8533	32	0.8968	18	0.9412
aah	100	0.6768	74	0.7593	56	0.8247	38	0.9137	35	0.9273	27	0.9462
aai	246	0.6296	182	0.6927	119	0.7688	77	0.8427	47	0.909	28	0.9612
aal	260	0.6671	206	0.7255	151	0.7885	107	0.8539	71	0.9049	38	0.9612
aan	100	0.6716	74	0.7523	56	0.8154	38	0.9001	34	0.9207	24	0.9455
aao	100	0.6768	74	0.7593	56	0.8247	38	0.9137	35	0.9273	27	0.9462
aap	122	0.6444	84	0.7317	58	0.812	38	0.9053	35	0.9202	25	0.9452
aar	181	0.6052	113	0.6967	69	0.7927	47	0.8676	37	0.9044	22	0.9457
aas	82	0.6444	51	0.7605	40	0.8137	30	0.8682	24	0.898	13	0.9473
aat	100	0.6768	74	0.7593	56	0.8247	38	0.9137	35	0.9273	27	0.9462
aau	247	0.6375	183	0.7062	128	0.7738	85	0.8427	47	0.917	31	0.9595
aav	215	0.6415	155	0.7167	103	0.8036	72	0.8744	52	0.9206	37	0.9519
aba	273	0.6674	213	0.7295	164	0.7828	120	0.8379	69	0.8979	34	0.9549
abaa	206	0.631	142	0.7123	85	0.8236	65	0.881	48	0.9234	32	0.9612
abab	209	0.6289	143	0.711	85	0.8236	65	0.881	48	0.9234	32	0.9612
abad	165	0.6097	101	0.7105	58	0.8299	43	0.9005	36	0.9306	27	0.9601
abaj	164	0.611	101	0.7105	58	0.8299	43	0.9005	36	0.9306	27	0.9601
abau	210	0.6322	149	0.7075	90	0.8136	65	0.881	48	0.9234	32	0.9612
abaz	210	0.6324	144	0.7161	86	0.8309	66	0.8895	51	0.925	35	0.9604
abb	209	0.631	144	0.7125	86	0.8248	66	0.8816	50	0.9205	32	0.9612
abc	164	0.6117	102	0.7093	58	0.8299	43	0.9005	36	0.9306	27	0.9601
abd	164	0.611	101	0.7105	58	0.8299	43	0.9005	36	0.9306	27	0.9601
abh	164	0.6137	102	0.7126	59	0.8315	44	0.9011	38	0.9264	27	0.9601
abj	164	0.6137	102	0.7126	59	0.8315	44	0.9011	38	0.9264	27	0.9601
abk	165	0.6153	107	0.7056	63	0.8151	43	0.9005	36	0.9306	27	0.9601
abl	107	0.6104	62	0.7239	38	0.8381	32	0.8768	26	0.905	17	0.9378
abm	150	0.6154	91	0.7225	54	0.8397	41	0.9065	36	0.9306	27	0.9601
abn	209	0.631	144	0.7125	86	0.8248	66	0.8816	50	0.9205	32	0.9612
abo	225	0.6261	147	0.7235	95	0.8221	75	0.868	49	0.9212	34	0.9537
abq	310	0.6574	236	0.7232	188	0.7686	140	0.8144	61	0.8901	32	0.9496
abr	165	0.6099	101	0.7105	58	0.8299	43	0.9005	36	0.9306	27	0.9601
abra	157	0.6418	112	0.7207	86	0.7685	61	0.826	35	0.8896	15	0.9634
abs	292	0.6399	217	0.7063	150	0.7777	108	0.8323	55	0.9067	34	0.9525
abt	107	0.6105	62	0.7239	38	0.8381	32	0.8768	26	0.905	17	0.9378
abu	107	0.6078	62	0.7193	38	0.8305	32	0.8678	26	0.8968	15	0.935
abw	164	0.611	101	0.7105	58	0.8299	43	0.9005	36	0.9306	27	0.9601
abx	164	0.6117	102	0.7093	58	0.8299	43	0.9005	36	0.9306	27	0.9601
aby	209	0.631	144	0.7125	86	0.8248	66	0.8816	50	0.9205	32	0.9612
abz	164	0.611	101	0.7105	58	0.8299	43	0.9005	36	0.9306	27	0.9601
aca	241	0.6406	175	0.7125	122	0.7829	84	0.8515	54	0.9082	34	0.9522
acb	212	0.6311	150	0.7061	89	0.8158	65	0.881	48	0.9234	32	0.9612
acc	213	0.6333	154	0.7047	93	0.8092	65	0.881	48	0.9234	32	0.9612
acd	238	0.6551	178	0.7248	128	0.7928	95	0.8473	56	0.9082	32	0.9612
ace	214	0.6327	157	0.7017	102	0.7836	68	0.8618	45	0.9186	31	0.9575
ach	239	0.6305	175	0.6993	121	0.7655	70	0.8603	47	0.9148	30	0.959
aci	165	0.6207	107	0.7133	61	0.8372	44	0.9144	39	0.9338	30	0.9592
ack	252	0.651	192	0.7159	129	0.7968	91	0.864	65	0.9045	37	0.9524
acl	180	0.6744	148	0.7232	114	0.7721	79	0.8334	47	0.8937	20	0.9679
acm	256	0.6436	195	0.7054	134	0.7769	93	0.8403	50	0.9147	33	0.9536
acn	107	0.562	45	0.7201	34	0.7769	23	0.8379	16	0.878	6	0.9507
aco	112	0.6471	82	0.7177	54	0.8047	36	0.8933	33	0.9073	20	0.9506
acp	233	0.6352	162	0.7174	105	0.8117	79	0.8694	59	0.9064	33	0.9575
acr	240	0.6249	173	0.6956	111	0.777	74	0.8503	46	0.9109	31	0.9488
actn	322	0.6632	269	0.7069	192	0.769	117	0.8545	77	0.9064	41	0.9625
acu	175	0.6012	107	0.7	62	0.81	43	0.89	35	0.9191	26	0.943
acy	238	0.6279	174	0.6929	101	0.7972	68	0.8739	48	0.9235	33	0.9581
ade	233	0.6356	162	0.7174	105	0.8117	79	0.8694	59	0.9064	33	0.9575
adg	154	0.6099	102	0.6911	58	0.7983	39	0.8775	30	0.9131	21	0.9427
adi	253	0.6387	176	0.7235	126	0.7941	90	0.8559	60	0.9025	32	0.9528
adk	244	0.6473	185	0.7111	118	0.8033	84	0.8708	64	0.9055	37	0.9505
adn	208	0.6057	138	0.6876	75	0.8052	49	0.8917	40	0.9229	31	0.9458
aeh	218	0.6355	158	0.7082	106	0.7874	69	0.866	47	0.9168	31	0.9548
aeq	115	0.5773	63	0.6822	39	0.7725	27	0.8371	20	0.8721	6	0.9563
aex	245	0.6439	180	0.7162	131	0.7791	94	0.8349	48	0.9145	30	0.9596
afd	210	0.6682	164	0.7276	127	0.7778	87	0.8436	57	0.8937	27	0.9577
afe	215	0.6475	155	0.7244	107	0.8028	78	0.8683	59	0.9018	32	0.949
afi	219	0.649	162	0.7175	107	0.8027	78	0.8683	59	0.9018	32	0.949
afl	221	0.6313	161	0.6992	107	0.7727	70	0.848	45	0.9076	28	0.9528
afn	103	0.6667	79	0.7314	55	0.8107	37	0.8955	34	0.9081	22	0.9376
afo	203	0.609	147	0.6724	81	0.773	48	0.8683	35	0.9151	22	0.954
afr	215	0.6475	155	0.7244	107	0.8028	78	0.8683	59	0.9018	32	0.949
afs	325	0.6637	253	0.7255	197	0.7736	139	0.8322	73	0.9004	37	0.9655
afw	286	0.6395	210	0.7091	144	0.7832	103	0.843	64	0.8969	31	0.9594
agr	279	0.6416	219	0.6953	136	0.7841	90	0.8604	59	0.9196	40	0.9591
aha	270	0.6658	211	0.7278	155	0.7912	108	0.8608	77	0.9041	40	0.9617
ahd	272	0.6644	212	0.7266	156	0.7892	107	0.8615	76	0.9054	40	0.9617
ahe	108	0.6485	68	0.7719	53	0.8318	37	0.9158	35	0.9248	27	0.9462
ahp	270	0.6653	211	0.7272	155	0.7904	107	0.8615	76	0.9054	40	0.9617
ahr	270	0.6653	211	0.7272	155	0.7904	107	0.8615	76	0.9054	40	0.9617
ahy	270	0.6653	211	0.7272	155	0.7904	107	0.8615	76	0.9054	40	0.9617
ain	86	0.6778	62	0.7655	45	0.8499	37	0.8955	34	0.9081	22	0.9376
aja	364	0.6778	297	0.7302	237	0.7754	167	0.832	92	0.892	41	0.9594
ajs	244	0.6497	189	0.709	125	0.793	84	0.8701	64	0.9045	37	0.9505
aka	188	0.5969	108	0.7096	63	0.831	51	0.8737	38	0.9144	22	0.9536
ali	293	0.6679	246	0.7104	175	0.7753	118	0.8434	73	0.8976	35	0.9573
alt	271	0.6637	213	0.7236	154	0.7883	110	0.8518	71	0.9049	38	0.9612
alv	238	0.6236	178	0.6844	113	0.7616	70	0.8415	40	0.9099	25	0.9514
ama	107	0.562	45	0.7201	34	0.7769	23	0.8379	16	0.878	6	0.9507
amaa	280	0.6669	225	0.7209	160	0.7886	115	0.8501	75	0.9009	40	0.954
amac	276	0.6621	220	0.717	155	0.785	110	0.8481	71	0.8991	38	0.9516
amad	273	0.6628	218	0.7177	154	0.7858	110	0.8477	71	0.8991	38	0.9516
amae	279	0.668	226	0.7202	160	0.7886	115	0.8501	75	0.9009	40	0.954
[truncated: 2,919 more rows]
